# Supplementary material for: Transcriptional programs are activated and microRNAs are repressed within minutes after mating in the Drosophila melanogaster female reproductive tract
Source: BMC Genomics. 2023 Jun 27;24:356. doi: 10.1186/s12864-023-09397-z (PMC10294459; doi:10.1186/s12864-023-09397-z)
Supplement: Supplementary file 1 — Additional file 1. Additional Tables [file 12864_2023_9397_MOESM1_ESM.xlsx]

## Sheet: Sup table legends
Table S1
EdgeR output for RNA-seq, contrasting mated and unmated females. (logFC = log2 fold change; logCPM = log2 count per million; F = F test statistic; FDR = p-value corrected for multiple testing using Benjamini-Hochberg method (Benjamini and Hochber 1995). Postive fold changes indicate an upregulation post-mating, negative fold changes indicate a downregulation post-mating.
Table S2
EdgeR output for RNA-seq, contrasting females mated to Dad males and females mated to control males. (logFC = log2 fold change; logCPM = log2 count per million; F = F test statistic; FDR = p-value corrected for multiple testing using Benjamini-Hochberg method (Benjamini and Hochber 1995). Postive fold changes indicate an upregulation post-mating, negative fold changes indicate a downregulation po…
Table S3
GO enrichment analysis for "Biological Process" for differentially expressed genes. Only GO terms with a q-value < 0.05 are shown.
Table S4
Average expression values from McDonough-Goldstein et al. (2021) for indicated tissues and time points, for genes that are differentially expressed after mating in our dataset.
(BU = bursa, FB = fat body, OVD = oviduct, PO = parovaria, SR = seminal receptacle, ST = spermathecae, 6 = 6 hours post-mating)
Table S5
EdgeR output for microRNA-seq, contrasting mated and unmated females. (logFC = log2 fold change; logCPM = log2 count per million; F = F test statistic; FDR = p-value corrected for multiple testing using Benjamini-Hochberg method (Benjamini and Hochber 1995). Postive fold changes indicate an upregulation post-mating, negative fold changes indicate a downregulation post-mating.
Table S6
EdgeR output for microRNA-seq, contrasting females mated to Dad males and females mated to control males. (logFC = log2 fold change; logCPM = log2 count per million; F = F test statistic; FDR = p-value corrected for multiple testing using Benjamini-Hochberg method (Benjamini and Hochber 1995). Postive fold changes indicate an upregulation post-mating, negative fold changes indicate a downregulati…
Table S7
GO enrichment analysis for "Biological Process" for differentially expressed genes in the RNA-seq dataset that are predicted targets of differentially expressed microRNAs. Only GO terms with a q-value < 0.05 are shown.
Table S8
List of genes that are differentially expressed (q<0.05) between Dad and control males (whole fly).

## Sheet: Table S1
Gene	logFC	logCPM	F	PValue	FDR
FBgn0000003	-0.490971	0.373198	0.856161	0.367832	0.818798
FBgn0000008	-0.212594	5.58352	7.45943	0.0142658	0.220884
FBgn0000014	-0.146762	8.77356	3.95452	0.0631785	0.463824
FBgn0000015	-0.176214	8.71484	6.34272	0.0221558	0.282629
FBgn0000017	-0.0569758	5.97229	0.707006	0.412172	0.837487
FBgn0000018	0.0786572	2.32516	0.0627799	0.80523	0.965771
FBgn0000024	-0.126949	4.3731	1.41478	0.250699	0.750423
FBgn0000028	-1.66674	-0.444845	1.74762	0.203781	0.701887
FBgn0000032	-0.181718	3.56116	1.07598	0.314204	0.796451
FBgn0000036	-2.02105	0.212811	1.60756	0.226659	0.731881
FBgn0000037	-0.321161	3.67245	4.27228	0.0544013	0.433456
FBgn0000038	-0.124112	0.702907	0.0716627	0.792169	0.962807
FBgn0000042	0.594647	10.6721	42.4719	5.4094e-06	0.000508123
FBgn0000043	0.505586	5.38429	9.95175	0.00655657	0.13466
FBgn0000044	0.0857127	12.5574	0.449909	0.511535	0.879245
FBgn0000045	-1.45432	2.43833	1.04317	0.333091	0.801247
FBgn0000046	0.063833	11.2556	0.253366	0.62138	0.919173
FBgn0000047	-0.138221	0.391512	0.0884004	0.769842	0.958689
FBgn0000052	0.0146864	4.35525	0.004338	0.948418	0.991284
FBgn0000053	0.125028	5.26782	0.459189	0.509353	0.87843
FBgn0000055	0.275349	1.86227	0.980364	0.336066	0.801247
FBgn0000057	-0.0801485	4.4583	0.52608	0.478177	0.866097
FBgn0000061	-0.322998	2.99003	3.65203	0.0731043	0.494852
FBgn0000063	0.13571	0.168902	0.0417172	0.840598	0.971845
FBgn0000064	0.100329	11.038	2.17803	0.158371	0.655455
FBgn0000075	-0.380268	-0.134553	0.223296	0.642581	0.925807
FBgn0000077	0.0612205	3.1687	0.11225	0.741717	0.953018
FBgn0000078	0.657334	2.03102	3.10815	0.0965971	0.552892
FBgn0000079	-0.450722	1.55355	0.205925	0.659089	0.931867
FBgn0000083	0.473087	8.82052	27.8884	6.22062e-05	0.00376405
FBgn0000084	0.170838	5.18676	2.47611	0.13411	0.618605
FBgn0000094	4.39236	-0.761452	14.0492	0.00161375	0.049277
FBgn0000097	0.0891067	7.34308	1.11313	0.306244	0.792312
FBgn0000100	0.0792429	9.46914	0.249285	0.625739	0.920908
FBgn0000108	-0.147951	4.52418	0.624675	0.441429	0.854411
FBgn0000109	0.13189	2.81821	0.382212	0.544659	0.88837
FBgn0000114	0.252149	5.35622	1.00228	0.338089	0.801247
FBgn0000115	-0.0528995	5.36636	0.409267	0.530914	0.8869
FBgn0000116	0.0428808	10.7506	0.114317	0.739593	0.952585
FBgn0000117	-0.05565	7.73636	0.468665	0.502878	0.877007
FBgn0000119	-0.00467104	5.95437	0.00110091	0.973967	0.996556
FBgn0000139	0.0891773	4.45265	0.348062	0.563014	0.896948
FBgn0000140	-0.734906	1.88044	1.10613	0.31247	0.795365
FBgn0000146	-1.19166	0.814459	2.39619	0.140142	0.62896
FBgn0000147	0.771042	0.0779711	0.878442	0.361823	0.815771
FBgn0000150	-0.0514353	7.49476	0.212995	0.650592	0.928759
FBgn0000152	0.0414445	4.8352	0.20141	0.659283	0.931867
FBgn0000153	0.172169	2.76835	0.604245	0.447702	0.857828
FBgn0000157	0.242053	6.56744	8.85337	0.00852375	0.161053
FBgn0000163	0.0242562	7.19294	0.107417	0.747127	0.953807
FBgn0000173	0.0536687	7.05106	0.590722	0.452741	0.86047
FBgn0000179	0.00411853	5.63398	0.00118192	0.972982	0.996556
FBgn0000180	-0.0883025	1.34457	0.1024	0.752888	0.954765
FBgn0000181	0.0677574	9.22963	0.57597	0.458345	0.860499
FBgn0000183	0.0803524	7.43311	1.42152	0.249617	0.750108
FBgn0000206	-1.08432	-0.383784	0.816026	0.379033	0.822202
FBgn0000212	-0.0998839	7.16775	2.20677	0.15581	0.653079
FBgn0000221	0.0313907	1.5058	0.00972463	0.922605	0.989019
FBgn0000228	0.0306281	6.98773	0.222245	0.64336	0.926132
FBgn0000229	-0.116611	5.42926	1.43566	0.247367	0.747956
FBgn0000233	-0.210271	6.4985	5.97588	0.0257604	0.304281
FBgn0000239	0.0704152	6.3557	0.987566	0.334346	0.801247
FBgn0000241	-0.513563	-0.270092	0.188667	0.669602	0.9331
FBgn0000244	0.0629693	7.80325	0.792944	0.385706	0.824206
FBgn0000246	0.2314	2.57566	1.01768	0.327288	0.799001
FBgn0000247	-0.0882284	6.5025	1.13199	0.30231	0.789106
FBgn0000250	0.436501	8.30244	48.7536	2.27444e-06	0.000240756
FBgn0000251	-0.121783	2.70395	0.0761128	0.787166	0.962413
FBgn0000253	0.255532	9.9211	2.6056	0.129243	0.612552
FBgn0000256	0.0789863	4.80307	0.425238	0.523101	0.883548
FBgn0000257	-0.0951022	4.14006	0.442493	0.514893	0.880289
FBgn0000259	-0.0479905	8.32767	0.116891	0.737498	0.952482
FBgn0000261	0.00273694	7.45346	0.00132977	0.971338	0.996061
FBgn0000273	-0.0566315	9.48683	0.490139	0.493385	0.873028
FBgn0000277	2.27893	-0.253996	2.75479	0.116057	0.589237
FBgn0000283	-0.0561855	7.09732	0.408554	0.531268	0.8869
FBgn0000286	0.0141852	7.56898	0.018964	0.892126	0.981658
FBgn0000287	-0.981184	0.869243	1.30738	0.270823	0.765295
FBgn0000289	-0.136009	7.36722	3.64727	0.0732742	0.494852
FBgn0000299	0.046261	8.51164	0.211632	0.65139	0.928926
FBgn0000303	-0.0466762	0.405276	0.0053861	0.942357	0.991063
FBgn0000307	0.0127823	6.94866	0.0446983	0.835087	0.971414
FBgn0000308	0.245633	9.63929	3.96721	0.0637437	0.464674
FBgn0000316	-0.0872424	4.53985	0.575409	0.45856	0.860499
FBgn0000317	0.00856728	7.05739	0.00878555	0.926424	0.989745
FBgn0000318	-0.0123294	6.30577	0.018401	0.893699	0.981658
FBgn0000319	0.111664	8.58429	0.885798	0.360827	0.815126
FBgn0000320	-0.121262	1.29996	0.0440949	0.83641	0.971788
FBgn0000326	0.064878	3.16248	0.154628	0.699064	0.939612
FBgn0000330	-0.00278418	3.71052	0.000220877	0.988316	0.997878
FBgn0000339	-0.298668	3.84292	4.9338	0.040285	0.381682
FBgn0000346	0.197437	1.58545	0.460728	0.506468	0.878109
FBgn0000351	-0.305284	0.135089	0.312334	0.583577	0.904719
FBgn0000352	-0.202656	4.33085	2.36199	0.142823	0.633238
FBgn0000355	-1.29657	2.64632	0.0741155	0.791432	0.962754
FBgn0000356	-2.64593	1.69778	0.347387	0.569648	0.90039
FBgn0000357	-1.12061	2.55953	0.0455795	0.835586	0.971416
FBgn0000358	-5.77422	2.98443	0.628142	0.453299	0.86047
FBgn0000359	-6.90501	3.64051	1.93144	0.205911	0.704499
FBgn0000360	-4.15004	5.0605	1.35441	0.273762	0.766425
FBgn0000370	0.0724133	8.48701	0.949378	0.343611	0.803403
FBgn0000376	-0.0985489	5.21784	1.45902	0.243708	0.746237
FBgn0000377	0.106296	4.63608	1.1895	0.290727	0.778489
FBgn0000382	-0.115226	9.21212	2.59941	0.125409	0.607331
FBgn0000384	-0.271333	4.76282	5.74803	0.028336	0.318675
FBgn0000394	0.0432871	6.57289	0.269507	0.610391	0.914519
FBgn0000395	0.559718	4.01175	8.35457	0.0104897	0.18475
FBgn0000404	-0.639953	3.16852	0.853357	0.377501	0.822202
FBgn0000405	-0.265048	3.9004	0.0587614	0.81376	0.967468
FBgn0000406	0.499129	6.68998	1.82341	0.208672	0.709455
FBgn0000411	0.0978171	2.97442	0.241839	0.629204	0.92248
FBgn0000412	0.205244	6.28265	4.73703	0.0439864	0.397288
FBgn0000414	-0.0367967	7.48875	0.168175	0.686887	0.937166
FBgn0000416	0.134301	10.2174	4.3946	0.0514062	0.426425
FBgn0000422	0.535709	4.65825	24.0598	0.00013571	0.0070448
FBgn0000426	0.214547	3.00602	1.07145	0.315196	0.796706
FBgn0000427	-2.54546	2.8732	2.079	0.182282	0.686394
FBgn0000439	-2.86487	-0.669468	4.61572	0.0464635	0.404875
FBgn0000442	0.0535293	0.401544	0.00545777	0.941975	0.991063
FBgn0000447	0.0255406	3.5709	0.0281706	0.868699	0.978527
FBgn0000448	0.0265291	1.45009	0.00350275	0.953507	0.993793
FBgn0000451	0.271506	3.10354	0.698873	0.416968	0.839264
FBgn0000454	0.130211	6.01437	1.26627	0.276418	0.770073
FBgn0000455	0.0458815	4.21865	0.0727916	0.790615	0.962751
FBgn0000459	0.0420407	4.13315	0.124646	0.728412	0.949427
FBgn0000463	0.226398	6.89082	10.1534	0.00543104	0.11762
FBgn0000464	0.159203	2.31638	0.633795	0.437001	0.852311
FBgn0000473	-0.0938786	4.12177	0.0627968	0.806927	0.965981
FBgn0000477	-0.0799979	3.56453	0.333722	0.571088	0.900679
FBgn0000479	0.0417999	8.27465	0.187883	0.670163	0.9331
FBgn0000482	-0.154523	4.6689	1.85211	0.191401	0.689368
FBgn0000489	0.0351011	9.61185	0.189715	0.668663	0.9331
FBgn0000490	-0.106863	7.14532	2.25882	0.1513	0.64739
FBgn0000492	1.27985	2.38331	11.0547	0.00467347	0.104522
FBgn0000499	0.0607652	5.3755	0.480368	0.497665	0.875302
FBgn0000504	-0.136238	8.66691	3.74453	0.069887	0.483377
FBgn0000520	-0.155903	3.16713	0.742691	0.400856	0.832564
FBgn0000524	-0.173685	5.48215	4.685	0.0450298	0.400116
FBgn0000527	-0.26432	5.4934	2.88483	0.10978	0.579694
FBgn0000533	0.0476292	5.51271	0.131929	0.721079	0.947091
FBgn0000535	-0.426536	1.69817	2.28991	0.148682	0.643349
FBgn0000536	-0.138322	8.57767	2.49021	0.133078	0.61798
FBgn0000541	-0.0578372	8.32992	0.82748	0.375786	0.822177
FBgn0000542	0.0751802	6.00415	0.76072	0.395319	0.828076
FBgn0000543	0.0598663	4.59914	0.213489	0.649935	0.928664
FBgn0000546	0.154281	7.63957	4.9496	0.0400039	0.379383
FBgn0000547	-0.0292565	7.4665	0.154812	0.698895	0.939577
FBgn0000557	-0.00635375	7.85188	0.00506978	0.944072	0.991063
FBgn0000559	0.0644826	10.6389	0.244652	0.627615	0.921978
FBgn0000560	-0.119563	4.56709	1.08209	0.312876	0.795365
FBgn0000562	-0.0712613	7.82126	0.935258	0.347129	0.805082
FBgn0000565	0.192476	4.52536	2.2432	0.152637	0.648298
FBgn0000566	-0.139564	5.26052	2.42724	0.13776	0.623555
FBgn0000567	0.00368358	6.62892	0.00312341	0.956086	0.994386
FBgn0000568	0.313661	8.84484	23.2757	0.000160729	0.00792633
FBgn0000575	0.696029	8.78353	43.8073	4.71871e-06	0.000460799
FBgn0000576	-0.303494	5.67721	13.6907	0.00179109	0.0518052
FBgn0000577	-0.229119	5.20358	6.7856	0.0185464	0.256309
FBgn0000578	0.414952	6.14212	20.0369	0.000336239	0.0144818
FBgn0000579	-0.0312619	10.0171	0.202226	0.658641	0.931867
FBgn0000581	-0.0548256	7.61947	0.758303	0.396054	0.828129
FBgn0000588	-0.101899	3.26852	0.353443	0.560042	0.895891
FBgn0000592	0.0220212	7.23903	0.114099	0.739682	0.952585
FBgn0000611	-0.00818062	7.16465	0.0158874	0.901183	0.983136
FBgn0000615	-1.04554	1.52402	4.83003	0.0421902	0.389992
FBgn0000617	-0.0992772	3.11121	0.284171	0.600917	0.909343
FBgn0000618	-0.19934	2.4618	0.837336	0.373024	0.820932
FBgn0000625	-0.342039	4.38068	6.28479	0.0226847	0.286478
FBgn0000629	-0.207004	5.07772	5.87296	0.0268891	0.310203
FBgn0000633	0.082346	2.41328	0.109002	0.745338	0.953101
FBgn0000635	-0.13032	7.64037	2.75695	0.11526	0.587843
FBgn0000636	0.212106	7.59312	10.2716	0.00521967	0.113897
FBgn0000639	-1.00851	-0.645918	0.463578	0.505174	0.877979
FBgn0000644	-1.06947	-0.283426	1.16292	0.296004	0.782495
FBgn0000658	-0.372204	2.00479	2.25111	0.151958	0.648252
FBgn0000659	-0.226246	2.30708	0.0765135	0.787791	0.962419
FBgn0000662	-0.0391832	6.02888	0.257537	0.618372	0.917143
FBgn0000667	0.0411184	9.60304	0.227898	0.639198	0.924864
FBgn0000709	0.252178	5.43952	3.72839	0.0708581	0.486342
FBgn0000711	0.142676	6.7546	3.33208	0.0856548	0.526837
FBgn0000719	0.00298466	6.16627	0.000951754	0.97575	0.996739
FBgn0000721	-0.0124373	8.74354	0.0428097	0.838555	0.971845
FBgn0000723	0.0683821	6.20583	0.506342	0.486428	0.87009
FBgn0000810	-0.131483	5.19327	1.4315	0.248026	0.747956
FBgn0000826	0.904371	0.106537	1.40062	0.252991	0.752408
FBgn0000927	0.135873	0.894294	0.0399662	0.843931	0.9727
FBgn0000964	0.745695	2.42687	0.765324	0.40292	0.832823
FBgn0000996	0.144293	3.075	0.763075	0.394604	0.827891
FBgn0001075	-0.611139	3.92827	14.2058	0.00154256	0.0482993
FBgn0001078	0.115073	6.49482	2.25623	0.151521	0.647509
FBgn0001079	-0.180657	4.01657	2.43728	0.137	0.6224
FBgn0001083	-0.352828	2.01542	1.83537	0.193319	0.691371
FBgn0001084	-0.103406	1.84021	0.159898	0.694256	0.938671
FBgn0001085	-0.249186	3.94774	4.33186	0.052918	0.429219
FBgn0001086	-0.336534	0.425756	0.188077	0.670004	0.9331
FBgn0001087	0.0595104	6.14599	0.459291	0.507123	0.878109
FBgn0001089	-0.111208	8.67295	1.11847	0.305343	0.792195
FBgn0001090	0.00284926	6.1147	0.000588969	0.98093	0.996739
FBgn0001091	0.0308722	8.68489	0.102302	0.753002	0.954765
FBgn0001092	0.0321968	9.06173	0.108869	0.745488	0.953169
FBgn0001098	0.0325222	8.41387	0.177217	0.679078	0.934568
FBgn0001104	0.281159	5.01614	5.39483	0.0329342	0.343365
FBgn0001105	0.111712	8.77262	1.59123	0.224275	0.728597
FBgn0001108	0.0506828	6.61549	0.368794	0.551731	0.89165
FBgn0001112	0.111757	4.30055	0.424362	0.523737	0.883577
FBgn0001114	0.113707	6.87171	0.22903	0.642297	0.925759
FBgn0001120	-2.43955	0.944821	4.94474	0.0431383	0.392503
FBgn0001122	0.0452605	7.23911	0.13897	0.714403	0.944922
FBgn0001123	-0.0692936	6.47448	0.739614	0.401813	0.832823
FBgn0001124	-0.000454389	6.62476	1.54519e-05	0.996912	0.999335
FBgn0001125	0.178816	6.90773	2.46413	0.135986	0.621042
FBgn0001128	0.277017	8.98264	16.9207	0.000732496	0.0275749
FBgn0001133	0.120838	4.20125	1.15478	0.297645	0.784428
FBgn0001134	-0.195571	-0.371596	0.0215396	0.885114	0.980752
FBgn0001137	-0.042593	5.78594	0.258248	0.617892	0.916886
FBgn0001138	-0.431594	0.34163	0.23962	0.630934	0.92248
FBgn0001139	0.0533607	6.93678	0.592905	0.451921	0.86047
FBgn0001142	0.190231	6.25449	3.55141	0.0768029	0.506421
FBgn0001145	0.0623339	9.8961	0.707733	0.411936	0.837372
FBgn0001147	-0.487458	3.11063	6.35196	0.0220727	0.282097
FBgn0001148	-0.00715716	2.05189	0.000952497	0.97574	0.996739
FBgn0001149	0.49021	8.81009	31.8715	2.96554e-05	0.0021195
FBgn0001150	-2.03297	-0.26516	4.11872	0.0584524	0.449
FBgn0001168	2.07408	9.99124	589.794	1.38242e-14	6.81742e-11
FBgn0001169	0.0750889	6.07246	0.812766	0.379965	0.822202
FBgn0001179	0.110555	3.27063	0.592322	0.45214	0.86047
FBgn0001180	-0.00174166	5.4929	0.000402956	0.984219	0.997878
FBgn0001185	0.000713217	4.05473	2.60689e-05	0.995986	0.99923
FBgn0001186	-0.0735141	11.3017	0.460841	0.506417	0.878109
FBgn0001187	0.334583	4.41416	1.83167	0.199396	0.695959
FBgn0001189	-0.0411381	5.92342	0.34477	0.564847	0.897548
FBgn0001197	0.0838771	5.43472	0.408137	0.531684	0.8869
FBgn0001202	-0.0406823	4.92408	0.197017	0.662767	0.932176
FBgn0001206	-0.0204044	3.95453	0.027877	0.869379	0.978593
FBgn0001208	0.590022	4.22162	5.58606	0.0341031	0.348796
FBgn0001215	0.120399	7.78453	2.25764	0.1514	0.64739
FBgn0001216	-0.253099	4.36939	2.16204	0.160477	0.655669
FBgn0001218	0.0647072	9.09271	0.425714	0.522871	0.883548
FBgn0001220	0.0566133	6.98242	0.266612	0.612526	0.915482
FBgn0001222	0.219342	6.03509	10.4865	0.00485859	0.107929
FBgn0001224	-0.969269	-0.130833	1.79045	0.198588	0.695959
FBgn0001225	0.867875	3.49573	7.39174	0.0164476	0.239617
FBgn0001226	0.500515	3.15864	5.04584	0.0383386	0.371083
FBgn0001227	-0.928971	-0.717715	0.476178	0.49952	0.876182
FBgn0001230	1.94789	5.16877	125.604	8.43631e-09	2.02945e-06
FBgn0001233	0.648325	7.83685	12.924	0.00386898	0.0944184
FBgn0001234	-0.197468	12.2745	2.26244	0.151428	0.64739
FBgn0001235	0.0262664	10.0112	0.0592701	0.810582	0.966727
FBgn0001247	0.0492295	6.16244	0.201899	0.65896	0.931867
FBgn0001248	0.0248338	8.68972	0.169358	0.685852	0.936719
FBgn0001250	0.0286618	8.66616	0.102711	0.752527	0.954765
FBgn0001253	0.281795	5.63244	3.03638	0.102902	0.567628
FBgn0001255	0.0585125	1.50907	0.0302228	0.86405	0.977554
FBgn0001257	0.103363	5.67643	0.768662	0.39304	0.827207
FBgn0001258	0.250782	7.14082	6.99845	0.0170536	0.243063
FBgn0001259	-0.249776	2.34857	1.36174	0.259429	0.758461
FBgn0001263	-0.559963	0.085137	0.575823	0.458402	0.860499
FBgn0001269	-0.199043	4.66148	1.60738	0.222492	0.726865
FBgn0001276	0.132846	2.96963	0.35542	0.558957	0.895378
FBgn0001280	0.240224	4.10045	3.33956	0.085334	0.526837
FBgn0001291	0.786466	5.88046	81.0181	7.39094e-08	1.27889e-05
FBgn0001296	-0.239136	4.47819	3.18384	0.0923219	0.542722
FBgn0001297	0.168598	10.4232	3.40341	0.0826503	0.519622
FBgn0001301	0.024047	6.16073	0.0774614	0.784142	0.96194
FBgn0001308	0.191855	7.44785	6.6017	0.019957	0.266715
FBgn0001311	-0.342966	2.83713	2.11687	0.163996	0.659632
FBgn0001316	0.040337	8.39986	0.44998	0.511404	0.879245
FBgn0001319	-1.67135	0.231689	9.0446	0.00796351	0.15163
FBgn0001320	0.0402709	6.00315	0.268184	0.611262	0.915268
FBgn0001321	0.151178	3.98293	1.3907	0.254613	0.754128
FBgn0001323	-0.0273415	6.93941	0.0597331	0.809979	0.966727
FBgn0001324	-0.000878872	6.11893	0.00010772	0.991841	0.998238
FBgn0001330	-0.303277	2.75833	1.44279	0.246243	0.747615
FBgn0001341	-0.294978	2.83213	1.72761	0.206266	0.704921
FBgn0001404	0.192623	7.63287	6.1071	0.0243991	0.297097
FBgn0001491	-0.128334	4.3387	0.750415	0.39847	0.830889
FBgn0001565	0.0571244	6.9811	0.320581	0.578777	0.902811
FBgn0001612	-0.0999762	2.85273	0.273797	0.607585	0.91309
FBgn0001624	-0.0087536	8.88581	0.00937468	0.924005	0.989066
FBgn0001941	0.0669419	6.55463	0.409637	0.530824	0.8869
FBgn0001942	0.130207	10.4506	2.98652	0.102175	0.5652
FBgn0001961	0.131478	6.0696	2.9372	0.10483	0.573047
FBgn0001965	-0.132503	6.13657	3.55651	0.0766101	0.506421
FBgn0001970	-0.0698569	3.1577	0.199183	0.661044	0.931867
FBgn0001977	0.228777	4.47524	3.95055	0.0632979	0.463824
FBgn0001978	0.142886	5.8819	3.59231	0.0752733	0.500959
FBgn0001981	1.35097	0.399936	4.45575	0.049981	0.41883
FBgn0001983	-3.72376	-0.750713	6.88799	0.0178105	0.250334
FBgn0001986	-0.186779	3.64155	1.49865	0.237661	0.74015
FBgn0001987	0.256106	6.61886	8.19197	0.0108353	0.188331
FBgn0001989	0.0417741	6.06291	0.323174	0.577179	0.901745
FBgn0001990	-0.0117364	3.04628	0.00464763	0.946447	0.991063
FBgn0001991	-0.0333795	6.93092	0.162264	0.692127	0.93861
FBgn0001994	0.10371	7.44992	1.54318	0.231097	0.735973
FBgn0001995	-0.166551	3.69804	0.794991	0.385107	0.824206
FBgn0002021	-0.0624552	3.14773	0.109281	0.745025	0.953072
FBgn0002022	0.00440677	6.53668	0.00241371	0.961392	0.995381
FBgn0002023	-0.873317	0.430839	2.19374	0.156965	0.653143
FBgn0002031	-0.0339364	5.81985	0.180502	0.676299	0.934221
FBgn0002036	-0.080124	4.30726	0.445285	0.513586	0.880041
FBgn0002044	0.116305	7.01857	2.43958	0.136827	0.62223
FBgn0002069	0.141558	5.16359	0.962701	0.340804	0.80213
FBgn0002121	0.223874	7.97173	13.3023	0.00200839	0.056275
FBgn0002174	-0.0443556	5.48731	0.230972	0.636963	0.924539
FBgn0002183	0.130493	5.3447	1.27039	0.275434	0.768358
FBgn0002283	0.0197344	5.29004	0.017555	0.89627	0.981776
FBgn0002284	0.188596	4.53161	2.23267	0.153546	0.648635
FBgn0002306	0.217826	8.13238	3.06382	0.100297	0.560786
FBgn0002354	-0.349667	2.7197	3.19921	0.0916028	0.541847
FBgn0002413	0.0831774	6.69469	1.69963	0.209807	0.710619
FBgn0002431	-0.0497568	7.9607	0.385789	0.542804	0.888356
FBgn0002441	-0.045994	5.59381	0.323499	0.576989	0.901723
FBgn0002466	-0.511206	1.01724	0.516933	0.48207	0.868546
FBgn0002521	-0.147794	5.98598	2.77349	0.114253	0.587179
FBgn0002524	0.0921203	6.19037	0.64855	0.432051	0.847686
FBgn0002525	0.049593	5.29485	0.217654	0.646787	0.927258
FBgn0002526	-0.150127	7.47105	3.18242	0.0923887	0.542722
FBgn0002531	0.407691	1.19055	1.36739	0.258479	0.757617
FBgn0002542	-0.0793634	2.8322	0.11932	0.734033	0.951725
FBgn0002543	-0.0201273	4.10697	0.0268535	0.871776	0.978655
FBgn0002552	-0.127934	5.34617	1.71314	0.208088	0.708755
FBgn0002563	-0.400355	0.951726	0.249263	0.624685	0.920283
FBgn0002565	0.978861	5.75803	0.656725	0.438157	0.852915
FBgn0002566	-0.146973	6.40565	3.99954	0.0618396	0.459685
FBgn0002567	-0.134353	4.64583	1.53423	0.232397	0.737151
FBgn0002570	0.224713	-0.00705868	0.0970317	0.759229	0.95527
FBgn0002571	-0.553686	-0.257639	0.387764	0.541784	0.888356
FBgn0002576	0.139868	3.48171	0.80387	0.382526	0.824206
FBgn0002577	-1.18829	-0.503694	0.91841	0.351395	0.807961
FBgn0002579	-0.000439879	9.06709	3.68139e-05	0.99523	0.999215
FBgn0002590	0.129899	8.69383	1.02548	0.327249	0.799001
FBgn0002592	2.1545	2.11734	31.7655	3.42771e-05	0.00238081
FBgn0002593	0.129297	8.86139	1.7311	0.20583	0.704499
FBgn0002609	0.964966	0.236496	2.28317	0.149245	0.643923
FBgn0002622	0.0925698	10.2081	1.31333	0.267751	0.764151
FBgn0002626	0.035634	8.80508	0.226594	0.640153	0.925238
FBgn0002638	0.0531268	4.0577	0.0662453	0.800253	0.964997
FBgn0002641	0.22232	4.73287	3.88693	0.0652522	0.469213
FBgn0002643	0.0788011	8.27716	0.934171	0.347402	0.805082
FBgn0002645	0.0899642	8.93687	1.16906	0.294773	0.781075
FBgn0002673	0.0916581	1.50402	0.0964249	0.759958	0.955566
FBgn0002707	-0.00909708	2.60007	0.00191728	0.965587	0.995575
FBgn0002715	-0.255672	0.63177	0.366727	0.552835	0.891806
FBgn0002716	0.110902	2.03267	0.184756	0.672745	0.933364
FBgn0002719	0.486258	8.42681	11.5838	0.0042859	0.0987826
FBgn0002723	-0.0522744	5.9715	0.42493	0.523249	0.883548
FBgn0002733	2.94836	3.92872	216.802	4.49395e-11	2.95492e-08
FBgn0002736	0.00103817	4.0086	7.47674e-05	0.993202	0.998238
FBgn0002772	-0.0160803	10.5543	0.0308629	0.862633	0.977311
FBgn0002773	-0.0378264	11.6873	0.212701	0.650535	0.928759
FBgn0002774	-0.131171	5.49862	2.67767	0.120239	0.598003
FBgn0002775	-0.0539713	3.79609	0.148006	0.705243	0.941656
FBgn0002778	-0.0356344	3.54137	0.047159	0.830681	0.970506
FBgn0002780	0.102063	5.99426	1.3739	0.257392	0.756718
FBgn0002781	-0.239052	6.5989	7.05429	0.0166849	0.239901
FBgn0002783	-0.00701225	6.13139	0.00858964	0.927247	0.989873
FBgn0002787	0.0980023	5.59657	1.0212	0.326477	0.799001
FBgn0002789	0.0382076	11.1027	0.123506	0.729603	0.949726
FBgn0002791	0.0509338	3.83645	0.10223	0.753086	0.954765
FBgn0002863	5.54701	1.46398	72.2802	2.1542e-07	3.37252e-05
FBgn0002868	0.00806093	9.80567	0.00331745	0.954837	0.994042
FBgn0002872	-0.344976	2.75109	2.57117	0.12734	0.609505
FBgn0002873	-0.39924	2.49544	0.54161	0.476091	0.865085
FBgn0002878	-0.0800113	2.86499	0.129047	0.723868	0.948708
FBgn0002887	-0.134789	3.21471	0.836378	0.373291	0.820932
FBgn0002891	-0.310447	3.19615	2.81171	0.111965	0.582443
FBgn0002899	0.259089	0.631533	0.159141	0.694941	0.938671
FBgn0002901	-0.710644	1.55082	3.53155	0.0775584	0.510653
FBgn0002905	-0.154947	3.14317	0.836339	0.373302	0.820932
FBgn0002906	-0.24169	2.93397	2.02649	0.172767	0.673202
FBgn0002914	-0.022614	5.68635	0.063995	0.803339	0.965615
FBgn0002917	-0.664092	0.846348	1.16	0.296591	0.783627
FBgn0002921	0.00912427	11.1483	0.0145874	0.90529	0.984658
FBgn0002922	-0.357864	0.537422	0.49105	0.49299	0.872641
FBgn0002924	-0.596137	1.01431	1.1018	0.308642	0.794078
FBgn0002926	-2.35065	0.818191	3.13341	0.100259	0.560786
FBgn0002930	0.146687	7.35284	3.72131	0.0706786	0.486342
FBgn0002931	0.101666	2.29055	0.213783	0.649712	0.928664
FBgn0002932	0.29453	4.77874	7.61769	0.0134311	0.213574
FBgn0002938	-0.756405	-0.00388595	0.173327	0.684258	0.936363
FBgn0002939	-0.196041	0.860159	0.140869	0.712085	0.944378
FBgn0002941	-0.216109	-0.381275	0.0493386	0.826879	0.96997
FBgn0002945	0.00795554	7.31658	0.0105119	0.919544	0.988755
FBgn0002948	-0.549507	1.81537	2.81923	0.111521	0.581579
FBgn0002962	-0.543611	1.9581	0.363542	0.558838	0.895378
FBgn0002973	0.0789139	7.51597	1.43948	0.246764	0.747615
FBgn0002985	0.159055	5.7032	3.06565	0.098081	0.556281
FBgn0002989	-0.119413	2.55573	0.300222	0.590903	0.906352
FBgn0003002	-0.0636381	1.5306	0.0275865	0.870054	0.978639
FBgn0003008	-0.0107368	3.01963	0.0033926	0.954235	0.994042
FBgn0003015	-0.741048	2.06925	0.302312	0.594921	0.907339
FBgn0003016	0.0295137	8.36127	0.159366	0.694737	0.938671
FBgn0003023	-1.22358	2.74653	5.23789	0.0404993	0.381855
FBgn0003028	-0.075713	7.10597	1.34418	0.262408	0.759566
FBgn0003041	-0.038473	4.6332	0.0485635	0.828424	0.970049
FBgn0003042	0.114474	4.30476	0.851156	0.369202	0.819176
FBgn0003044	-0.17691	5.11342	3.56883	0.0761468	0.504389
FBgn0003046	0.187977	7.5701	2.0621	0.171853	0.672791
FBgn0003048	-0.0476108	6.84108	0.374641	0.548628	0.89129
FBgn0003053	-0.16251	6.3022	2.79398	0.11302	0.583926
FBgn0003062	-0.313096	2.69437	0.953686	0.344321	0.803986
FBgn0003065	0.382795	-0.266866	0.170183	0.685132	0.936584
FBgn0003068	0.189388	4.78503	2.35563	0.143328	0.6339
FBgn0003071	-0.0703696	7.51224	0.536389	0.473963	0.864316
FBgn0003074	-0.0219829	7.93347	0.041957	0.840222	0.971845
FBgn0003076	0.170944	6.95438	1.79366	0.200562	0.695959
FBgn0003079	-0.0907215	4.65004	0.430915	0.520374	0.882319
FBgn0003082	-0.765038	1.12342	4.33218	0.05291	0.429219
FBgn0003087	-0.530976	-0.433587	0.180853	0.676004	0.934206
FBgn0003089	-1.40684	0.750625	1.77667	0.203955	0.701887
FBgn0003090	0.0625892	5.61784	0.501393	0.488535	0.870998
FBgn0003091	-0.212806	4.47818	2.86186	0.109047	0.579694
FBgn0003093	-0.0461063	7.66042	0.206771	0.655157	0.931003
FBgn0003116	-0.0992111	2.42302	0.139806	0.71312	0.944922
FBgn0003117	0.213773	5.59857	4.46362	0.0498008	0.41803
FBgn0003118	0.0452648	4.89394	0.2319	0.636291	0.924539
FBgn0003124	-1.14134	1.63526	3.34237	0.0865152	0.530104
FBgn0003129	0.245137	1.09806	0.34925	0.562354	0.896187
FBgn0003134	0.152722	8.44978	2.1583	0.160358	0.655455
FBgn0003137	-0.217935	9.01476	6.54955	0.0203789	0.269415
FBgn0003139	-0.0357939	5.11243	0.0851839	0.773942	0.958793
FBgn0003141	0.0065475	5.67703	0.00574773	0.940457	0.991063
FBgn0003149	0.0245216	11.1323	0.075229	0.787193	0.962413
FBgn0003159	0.143837	7.68773	4.39569	0.0513804	0.426425
FBgn0003162	0.120487	5.53294	1.67046	0.213579	0.716278
FBgn0003165	-0.0600788	7.66632	0.758662	0.395945	0.828076
FBgn0003169	0.0512854	5.95342	0.438756	0.51665	0.881109
FBgn0003174	-0.992767	1.06995	2.23818	0.153692	0.648635
FBgn0003175	-0.00869449	7.31102	0.0182287	0.894195	0.981658
FBgn0003187	0.119961	1.12675	0.0466288	0.83162	0.970593
FBgn0003189	-0.247749	3.4755	0.835648	0.375253	0.822177
FBgn0003204	0.0987753	4.75708	0.470479	0.502164	0.876918
FBgn0003205	0.0995686	5.79023	1.8574	0.190799	0.689368
FBgn0003206	0.0144357	7.32346	0.0299459	0.864667	0.977596
FBgn0003209	0.673989	8.36555	59.2685	6.34774e-07	7.82597e-05
FBgn0003210	-0.0121712	6.16665	0.0248284	0.876662	0.979331
FBgn0003218	-0.225546	6.8661	7.15701	0.0160301	0.23847
FBgn0003227	-0.327406	0.360283	0.198558	0.66154	0.931867
FBgn0003231	0.183413	8.50415	4.47281	0.0495915	0.416983
FBgn0003254	0.25938	0.171368	0.0973678	0.758826	0.95527
FBgn0003255	-0.0356311	5.35182	0.160971	0.693289	0.938637
FBgn0003256	-0.0613668	6.04642	0.725093	0.406376	0.833652
FBgn0003257	-0.081321	2.99123	0.193215	0.66582	0.9331
FBgn0003261	0.0823824	10.0918	1.14079	0.300496	0.788136
FBgn0003268	-0.855316	1.88875	4.27423	0.0549227	0.434753
FBgn0003274	-0.0249294	9.65511	0.0812782	0.779035	0.960194
FBgn0003275	-0.0343667	4.5811	0.0361368	0.851678	0.974718
FBgn0003277	0.0287047	7.61883	0.138779	0.714126	0.944922
FBgn0003278	0.0259733	2.71274	0.0137371	0.908078	0.985575
FBgn0003279	0.140688	9.68078	1.67131	0.213656	0.716278
FBgn0003285	-0.40786	4.66246	15.0285	0.00122195	0.0411334
FBgn0003292	-0.0456796	2.08557	0.0275115	0.870229	0.978639
FBgn0003300	-0.842963	-0.103326	1.25322	0.278588	0.770073
FBgn0003301	-0.0498545	8.13173	0.42813	0.521708	0.883195
FBgn0003302	2.94118e-05	2.93572	1.86873e-08	0.999893	0.999994
FBgn0003308	-0.215148	5.09784	3.71744	0.0708116	0.486342
FBgn0003310	0.0592069	6.90655	0.556039	0.4661	0.863152
FBgn0003312	1.03153	-0.62436	0.869396	0.364245	0.81686
FBgn0003317	0.131664	4.81082	1.38555	0.255461	0.755124
FBgn0003319	-0.0166394	1.07534	0.000760421	0.978329	0.996739
FBgn0003321	-0.055739	6.44236	0.52127	0.480166	0.867536
FBgn0003326	-0.933891	1.20972	4.26338	0.0546269	0.433456
FBgn0003330	-0.0489803	3.32612	0.0754895	0.786834	0.962413
FBgn0003334	0.034596	6.62354	0.22764	0.639387	0.924864
FBgn0003339	-0.941937	-0.350637	0.782213	0.388867	0.825825
FBgn0003345	0.0799367	8.20407	0.609404	0.44592	0.857141
FBgn0003346	-0.19454	3.04118	1.63795	0.217887	0.722232
FBgn0003353	-0.4413	1.98468	2.51942	0.130973	0.614257
FBgn0003356	-0.588597	3.50043	0.209461	0.657779	0.931867
FBgn0003357	-0.883432	2.51216	0.58171	0.464528	0.863152
FBgn0003360	-0.000814597	10.8476	8.02447e-05	0.992958	0.998238
FBgn0003366	-0.261299	6.26895	2.45486	0.141345	0.63121
FBgn0003371	0.217841	8.10555	11.7705	0.00320803	0.0829979
FBgn0003372	-0.558099	0.877683	1.42606	0.248892	0.748556
FBgn0003380	-0.145969	6.72386	0.782155	0.393239	0.827207
FBgn0003382	-0.683595	0.264895	0.517405	0.482001	0.868546
FBgn0003386	-0.0538598	5.04573	0.329772	0.573354	0.901111
FBgn0003390	0.0137794	3.44226	0.00535553	0.94252	0.991063
FBgn0003391	0.067928	7.6732	1.21706	0.28539	0.775217
FBgn0003392	0.104095	6.61209	1.78397	0.199363	0.695959
FBgn0003396	0.895991	9.15148	113.817	6.28307e-09	1.72139e-06
FBgn0003401	-1.62925	0.128239	4.24051	0.055212	0.435788
FBgn0003410	-0.0357524	6.00786	0.188292	0.669827	0.9331
FBgn0003415	-0.0240428	8.04556	0.14418	0.708887	0.943343
FBgn0003416	-0.14346	4.84068	1.54167	0.231316	0.736195
FBgn0003423	-0.132491	7.31882	4.15692	0.0574129	0.444826
FBgn0003429	-0.0732328	6.74117	1.05579	0.318651	0.796706
FBgn0003430	-0.392821	0.595484	0.639723	0.434904	0.850364
FBgn0003435	0.0317419	6.55028	0.157982	0.695994	0.938806
FBgn0003444	-0.121608	4.34651	1.03702	0.322865	0.797998
FBgn0003447	-0.0948726	2.77108	0.275484	0.60649	0.912925
FBgn0003449	0.092604	4.68879	0.481921	0.49698	0.87526
FBgn0003459	0.150236	4.19982	0.679835	0.421521	0.842108
FBgn0003460	-0.0401671	4.10391	0.111548	0.742495	0.953018
FBgn0003462	0.0234029	7.75227	0.085464	0.773581	0.958793
FBgn0003463	0.0458585	6.45318	0.163136	0.691489	0.93861
FBgn0003464	-0.210138	5.96231	6.0831	0.0246418	0.297481
FBgn0003475	0.267101	5.66938	7.55619	0.0137487	0.21585
FBgn0003479	-0.338252	1.76026	1.84634	0.192059	0.689368
FBgn0003480	-0.556456	0.476573	1.20434	0.287837	0.775699
FBgn0003483	0.0879607	1.04832	0.00680372	0.935462	0.991063
FBgn0003495	0.119898	5.90759	0.931729	0.348475	0.805675
FBgn0003499	1.75375	6.22285	137.731	7.68321e-09	1.94306e-06
FBgn0003502	0.745911	7.02565	120.106	4.21055e-09	1.25844e-06
FBgn0003507	0.0864824	7.1773	0.455086	0.510272	0.878595
FBgn0003512	0.0829708	3.50207	0.284765	0.60054	0.909343
FBgn0003513	0.523817	1.35019	0.933115	0.348127	0.805436
FBgn0003514	0.11451	7.62869	2.91881	0.105841	0.573815
FBgn0003517	0.0337569	10.0097	0.109035	0.745301	0.953101
FBgn0003520	-0.0266691	7.23183	0.164088	0.690498	0.93861
FBgn0003525	-0.0499172	3.28889	0.0313578	0.861735	0.977311
FBgn0003545	-1.3958	0.144428	1.4126	0.251227	0.751412
FBgn0003557	-0.0720118	8.06987	1.27917	0.27384	0.766425
FBgn0003559	0.100271	4.11178	0.560227	0.464453	0.863152
FBgn0003567	0.0079861	5.64286	0.00738165	0.932542	0.990665
FBgn0003575	-0.132469	6.44385	2.92981	0.105235	0.573759
FBgn0003598	-0.229078	4.93552	4.48525	0.0493099	0.416911
FBgn0003607	-0.0432482	5.62457	0.272217	0.608615	0.913693
FBgn0003612	-0.141436	5.77224	1.88042	0.188211	0.689368
FBgn0003638	-0.147733	7.40133	3.6289	0.0739356	0.496008
FBgn0003651	-0.212984	5.45525	5.03859	0.0384611	0.371904
FBgn0003654	0.0123044	6.29101	0.0319101	0.860348	0.977311
FBgn0003655	-0.719294	1.45029	0.73041	0.408256	0.833973
FBgn0003656	0.0428439	6.83997	0.337706	0.568822	0.899818
FBgn0003660	0.257043	7.51028	6.46958	0.0211688	0.275445
FBgn0003676	0.108716	4.76271	0.462545	0.506034	0.878109
FBgn0003687	-0.322231	2.72006	3.22724	0.0903083	0.539246
FBgn0003701	0.0181503	0.840358	0.00138543	0.970744	0.996061
FBgn0003710	-0.301134	1.2291	0.43687	0.517541	0.881109
FBgn0003714	0.192143	4.20151	1.61508	0.220984	0.726231
FBgn0003716	-0.0696389	6.45905	0.813739	0.379687	0.822202
FBgn0003719	-1.1738	-0.176332	2.06563	0.168899	0.667675
FBgn0003721	-0.0424785	10.3254	0.296931	0.592927	0.907339
FBgn0003731	0.0843048	6.70451	0.722356	0.407245	0.833843
FBgn0003733	-0.325435	0.671862	0.270978	0.609425	0.914045
FBgn0003741	-0.0275087	3.7253	0.0182274	0.894237	0.981658
FBgn0003742	-0.103983	4.24301	0.922382	0.350383	0.807381
FBgn0003744	-0.0242139	6.5151	0.0973445	0.758854	0.95527
FBgn0003748	-0.0770477	11.2427	0.814116	0.379579	0.822202
FBgn0003861	-1.82693	-0.40184	2.13632	0.162181	0.656582
FBgn0003862	-0.0481592	9.25769	0.572404	0.459717	0.861082
FBgn0003863	0.437071	0.413053	0.527476	0.477603	0.865854
FBgn0003866	0.0279088	4.15996	0.0427174	0.838726	0.971845
FBgn0003867	0.0905039	4.51751	0.548731	0.468999	0.863817
FBgn0003870	0.0552896	8.0241	0.748281	0.399127	0.831521
FBgn0003882	-0.0415694	4.60574	0.127431	0.725526	0.949136
FBgn0003884	0.240476	9.26473	7.13129	0.0161913	0.239422
FBgn0003885	0.0455943	5.6577	0.242728	0.628579	0.92248
FBgn0003886	-1.6501	-0.000749683	4.70796	0.0445657	0.397784
FBgn0003888	-0.0613723	5.96142	0.670197	0.42437	0.843819
FBgn0003890	0.170949	5.07492	1.00228	0.332758	0.801247
FBgn0003891	0.0274744	9.80687	0.178787	0.677746	0.934568
FBgn0003892	-0.00548445	5.96855	0.00302872	0.956756	0.99474
FBgn0003896	-0.234991	2.34542	1.30338	0.269506	0.765193
FBgn0003900	0.0723551	4.8344	0.472794	0.501028	0.876502
FBgn0003930	-0.0423427	2.08816	0.0226082	0.882259	0.980476
FBgn0003938	-0.315169	1.44872	0.617336	0.44291	0.855388
FBgn0003941	0.0755506	9.03241	1.02406	0.325819	0.799001
FBgn0003942	-0.0240395	7.83954	0.0456866	0.833439	0.970876
FBgn0003943	0.479241	7.88805	15.3805	0.00131338	0.0434695
FBgn0003944	0.287906	3.95528	4.22399	0.055639	0.437695
FBgn0003950	-2.48261	-0.10351	7.47214	0.0141966	0.220873
FBgn0003961	-0.409325	2.06972	0.379963	0.550158	0.891442
FBgn0003963	-0.0482493	5.50728	0.305864	0.587467	0.905501
FBgn0003964	0.0619403	6.10305	0.738214	0.40225	0.832823
FBgn0003965	0.355154	2.58297	2.32713	0.145621	0.637936
FBgn0003969	-0.0199433	4.70485	0.024041	0.878616	0.979961
FBgn0003975	0.21335	5.45962	6.46735	0.0210649	0.274878
FBgn0003977	-0.209131	5.15211	3.92376	0.0641125	0.466542
FBgn0003978	-0.319851	2.27134	2.51193	0.131509	0.61534
FBgn0003979	-7.03902	2.72711	1.98287	0.20061	0.695959
FBgn0003980	-3.66251	3.00342	2.10717	0.179744	0.681329
FBgn0003983	-4.24495	2.76237	1.46136	0.256772	0.755984
FBgn0003984	0.111536	6.2757	1.20428	0.28785	0.775699
FBgn0003996	-0.223848	2.19693	1.05595	0.318615	0.796706
FBgn0003997	0.0785814	4.97235	0.416008	0.52759	0.885715
FBgn0004003	-0.0914601	7.46696	1.4076	0.251857	0.75212
FBgn0004045	0.587695	12.2235	3.81945	0.0785602	0.51193
FBgn0004047	0.662718	11.1151	2.69828	0.133335	0.618171
FBgn0004049	0.00456841	6.30214	0.00381348	0.951483	0.992541
FBgn0004050	-0.0488367	5.06591	0.166446	0.688409	0.937547
FBgn0004055	-0.0699309	6.38486	1.00274	0.330762	0.801247
FBgn0004057	0.204139	5.58087	1.22925	0.28748	0.775699
FBgn0004066	-0.019303	4.70664	0.0279065	0.86931	0.978593
FBgn0004087	-0.15598	3.37227	1.03893	0.322432	0.797998
FBgn0004101	0.0175882	4.68283	0.0316713	0.860865	0.977311
FBgn0004102	-0.0217768	2.9735	0.0139285	0.907443	0.985575
FBgn0004103	0.00858282	8.23234	0.00594385	0.939484	0.991063
FBgn0004106	-0.843017	-0.38547	0.58908	0.453359	0.86047
FBgn0004107	-0.829033	2.00734	7.72579	0.0128928	0.209221
FBgn0004108	0.175176	3.18658	1.52606	0.233593	0.737151
FBgn0004117	0.0914431	10.6624	0.86704	0.36488	0.817161
FBgn0004132	-0.0332168	4.11824	0.0656445	0.800878	0.96517
FBgn0004133	-0.159219	5.04575	2.11512	0.16416	0.659632
FBgn0004167	-0.000457524	10.3858	4.19635e-05	0.994907	0.99906
FBgn0004168	-0.293949	1.01556	0.439711	0.5162	0.881109
FBgn0004169	0.0869989	11.6208	0.500604	0.488977	0.87101
FBgn0004177	0.168126	8.64143	3.23544	0.0899338	0.538238
FBgn0004179	0.179764	7.21536	7.08898	0.0164604	0.239617
FBgn0004183	-0.0654851	0.813452	0.0215331	0.885071	0.980752
FBgn0004191	-0.427709	-0.0204789	0.551721	0.467809	0.863817
FBgn0004197	-0.152932	1.87572	0.183241	0.674005	0.934008
FBgn0004198	-0.0186856	7.05884	0.0560062	0.815766	0.967637
FBgn0004227	0.0707285	6.87867	0.855798	0.367931	0.818798
FBgn0004237	0.105207	6.51396	1.87434	0.18889	0.689368
FBgn0004240	2.36806	2.33552	2.65981	0.13626	0.621042
FBgn0004242	-0.0373593	3.04585	0.0190527	0.891964	0.981658
FBgn0004244	-0.297656	2.48571	1.15378	0.297849	0.784428
FBgn0004359	-0.129271	5.25129	1.17789	0.293017	0.779494
FBgn0004360	0.823822	6.37174	52.0556	1.74052e-06	0.000195076
FBgn0004362	-0.100206	5.55849	0.454508	0.510287	0.878595
FBgn0004363	0.0809155	9.11336	1.17109	0.294368	0.78029
FBgn0004364	-0.282341	6.53592	9.47654	0.00684487	0.138342
FBgn0004367	-0.0346707	2.79991	0.0264759	0.872672	0.978655
FBgn0004368	-0.151819	8.60484	3.47382	0.0798052	0.512656
FBgn0004369	-0.0295048	10.12	0.0730404	0.790232	0.962751
FBgn0004370	-0.105699	8.85172	3.25571	0.089016	0.535671
FBgn0004373	0.0525566	7.99808	0.49953	0.489332	0.871108
FBgn0004374	-0.110041	1.48125	0.0878859	0.770492	0.958689
FBgn0004378	0.784978	0.443544	0.53353	0.476012	0.865085
FBgn0004379	-0.805245	0.508566	1.49457	0.238275	0.740551
FBgn0004380	0.0978528	4.76433	0.953398	0.342618	0.803052
FBgn0004381	0.205242	4.36748	3.03836	0.0994702	0.558993
FBgn0004387	0.289775	7.1306	22.6674	0.000183722	0.00892636
FBgn0004390	0.166299	6.63144	5.36322	0.0333858	0.345887
FBgn0004391	-0.107581	4.29415	0.38988	0.540914	0.888356
FBgn0004394	-0.903143	0.26404	1.63663	0.218064	0.722232
FBgn0004395	-0.12705	6.97093	2.80328	0.112465	0.583505
FBgn0004396	0.190264	8.82318	1.81817	0.198585	0.695959
FBgn0004397	0.158307	7.3245	3.2391	0.0897676	0.53757
FBgn0004401	-0.18024	7.24983	9.83613	0.00604793	0.126647
FBgn0004403	0.0925425	8.25478	1.11322	0.306225	0.792312
FBgn0004404	0.123388	6.70236	0.803298	0.384969	0.824206
FBgn0004406	-0.151948	2.11824	0.349481	0.562227	0.896187
FBgn0004419	-0.0391264	6.24256	0.0989223	0.757206	0.95527
FBgn0004432	0.0899134	10.1813	0.476925	0.499868	0.876211
FBgn0004435	-0.179916	5.73027	5.10444	0.0373637	0.36667
FBgn0004436	0.159039	7.83203	2.45566	0.135824	0.621042
FBgn0004449	-0.0858333	7.6397	1.33929	0.263245	0.75962
FBgn0004456	-0.0264073	6.15685	0.162514	0.691903	0.93861
FBgn0004463	-0.239289	3.51514	2.36162	0.142852	0.633238
FBgn0004465	-0.0317244	4.2926	0.0412907	0.841403	0.971845
FBgn0004507	-0.00856771	9.93094	0.00943562	0.92376	0.98904
FBgn0004509	-0.0158125	8.36668	0.0565839	0.814837	0.967602
FBgn0004510	-0.101564	3.72584	0.560372	0.464396	0.863152
FBgn0004511	-0.371139	2.84351	4.26065	0.0546964	0.433658
FBgn0004512	-0.0240479	2.30459	0.0107209	0.918751	0.988399
FBgn0004513	-0.453337	3.67234	9.15808	0.00765082	0.147096
FBgn0004514	-0.326906	-0.0375866	0.15502	0.698704	0.939577
FBgn0004556	-0.0140091	2.25866	0.00233209	0.96205	0.995465
FBgn0004567	-0.286249	0.698322	0.395979	0.537582	0.887402
FBgn0004569	0.114352	5.10195	1.17315	0.293959	0.780043
FBgn0004573	-0.296737	0.704511	0.401916	0.534584	0.887402
FBgn0004574	0.173168	6.28849	3.30703	0.0867405	0.530715
FBgn0004575	-0.0460845	2.73388	0.0442559	0.835892	0.971416
FBgn0004577	0.151898	-0.207457	0.0424718	0.839184	0.971845
FBgn0004580	-0.132933	2.78256	0.423043	0.524162	0.883577
FBgn0004581	-0.0677239	-0.319542	0.0064347	0.937007	0.991063
FBgn0004583	0.489377	7.89945	42.7376	5.20504e-06	0.000493628
FBgn0004584	0.184396	1.99116	0.365592	0.553444	0.891806
FBgn0004587	-0.0931984	7.18343	1.48841	0.239205	0.741739
FBgn0004595	-0.785799	2.84275	2.09871	0.175805	0.676053
FBgn0004597	-0.0802413	2.04959	0.0816357	0.778563	0.960069
FBgn0004598	-0.013283	7.29869	0.0206998	0.8873	0.981615
FBgn0004606	0.019784	6.965	0.0485977	0.828161	0.970049
FBgn0004607	-0.042699	5.44868	0.204767	0.656652	0.931661
FBgn0004611	-0.0630914	6.80417	0.697698	0.415204	0.838604
FBgn0004618	-2.20468	-0.752249	2.7041	0.118551	0.595345
FBgn0004619	-1.34637	-0.418296	0.987037	0.334613	0.801247
FBgn0004620	0.179565	5.85268	2.68768	0.119596	0.597175
FBgn0004622	-1.22312	-0.379783	1.34679	0.261962	0.759194
FBgn0004629	-0.161782	8.26151	3.24597	0.0894555	0.536539
FBgn0004635	0.196705	6.23106	2.94317	0.104939	0.573047
FBgn0004636	0.146544	8.07534	1.22884	0.285526	0.775217
FBgn0004638	0.0959783	7.92322	1.9645	0.17912	0.68118
FBgn0004643	-0.17787	4.42577	1.56379	0.228138	0.734376
FBgn0004644	-0.140999	5.43511	3.94595	0.063437	0.464154
FBgn0004646	0.0229889	7.69673	0.0872642	0.771281	0.958689
FBgn0004647	-0.0704653	7.14178	0.837412	0.373003	0.820932
FBgn0004648	0.0386001	7.87268	0.453767	0.509654	0.878595
FBgn0004649	-1.14695	3.87543	1.52791	0.246811	0.747615
FBgn0004650	-0.359632	1.88846	0.526356	0.478848	0.866583
FBgn0004652	0.187758	6.29685	2.82321	0.111686	0.581912
FBgn0004654	0.430769	6.23135	16.3117	0.000860633	0.031029
FBgn0004655	0.0329394	6.8478	0.24492	0.627043	0.921551
FBgn0004656	0.0340876	8.94084	0.14839	0.704881	0.941656
FBgn0004657	0.0671123	8.24179	1.2115	0.286456	0.775265
FBgn0004666	-0.0996108	3.35012	0.445632	0.513424	0.880041
FBgn0004687	0.25523	7.38986	13.8249	0.00172225	0.0508581
FBgn0004698	0.0933932	5.41751	0.773466	0.391474	0.827207
FBgn0004777	-0.468106	0.923613	1.28944	0.271989	0.765295
FBgn0004795	-0.0866541	9.39717	1.68522	0.211659	0.714446
FBgn0004797	0.131398	3.89836	1.1414	0.300372	0.788136
FBgn0004811	0.313483	3.58674	4.27191	0.0544107	0.433456
FBgn0004828	0.109401	9.97141	1.86922	0.189464	0.689368
FBgn0004832	0.347573	2.06195	2.08567	0.16696	0.664269
FBgn0004837	0.0541823	3.59225	0.158328	0.695679	0.938806
FBgn0004838	0.0593024	9.95911	0.369217	0.551505	0.89165
FBgn0004839	0.0270655	1.72876	0.00583864	0.939989	0.991063
FBgn0004852	0.0567503	7.25868	0.413132	0.529003	0.886285
FBgn0004854	-0.483955	4.40524	13.981	0.00164592	0.0496443
FBgn0004855	-0.0126562	3.0704	0.00587031	0.939827	0.991063
FBgn0004856	-0.0586804	4.95368	0.233993	0.634783	0.92425
FBgn0004858	-0.0722609	6.9531	0.75125	0.398213	0.830726
FBgn0004859	-0.0477291	6.14007	0.407247	0.531918	0.8869
FBgn0004860	0.0188911	5.24461	0.044613	0.835242	0.971414
FBgn0004861	-0.0163038	6.10842	0.0510696	0.823921	0.968689
FBgn0004864	-0.0428089	6.02151	0.224684	0.641557	0.925593
FBgn0004865	-0.000875646	4.82156	5.94402e-05	0.993939	0.998586
FBgn0004867	-0.0455053	8.71634	0.28492	0.600441	0.909343
FBgn0004868	0.129257	7.67791	4.24226	0.055167	0.435788
FBgn0004870	0.0382635	4.86428	0.135346	0.717517	0.945652
FBgn0004872	-0.578958	1.49549	0.499919	0.492586	0.872335
FBgn0004875	0.0953398	7.35954	2.47864	0.133924	0.618605
FBgn0004876	-0.00799804	7.53358	0.0167838	0.898449	0.982962
FBgn0004878	-1.37408	-0.266659	1.7814	0.199671	0.695959
FBgn0004880	-0.112656	3.36213	0.237651	0.63238	0.923218
FBgn0004882	-0.240464	2.65599	0.0973374	0.761442	0.956335
FBgn0004885	0.367911	3.7148	1.562	0.233308	0.737151
FBgn0004888	0.00944006	7.13144	0.0100314	0.921398	0.989019
FBgn0004889	0.0831163	7.37012	1.01747	0.327336	0.799001
FBgn0004892	0.204649	4.67908	3.77184	0.068969	0.480057
FBgn0004893	0.00103345	7.13632	0.000239744	0.987828	0.997878
FBgn0004897	0.0765725	2.04531	0.140787	0.712164	0.944378
FBgn0004898	-1.01714	1.91224	14.1672	0.00155978	0.0486838
FBgn0004901	-0.180095	3.15918	0.862754	0.366039	0.817161
FBgn0004903	0.0165763	5.48718	0.0359377	0.851901	0.974718
FBgn0004907	0.0606569	10.5728	0.32657	0.575204	0.901111
FBgn0004908	-0.0225862	1.58089	0.00470208	0.946135	0.991063
FBgn0004910	-0.162046	8.60199	3.28196	0.0878434	0.534155
FBgn0004911	-0.508207	0.116993	0.630254	0.438261	0.852915
FBgn0004913	0.0142118	4.50985	0.0115179	0.915797	0.987538
FBgn0004914	-0.067721	7.67724	0.918855	0.351281	0.807961
FBgn0004915	0.136805	4.09905	0.541799	0.472057	0.864316
FBgn0004919	-0.0246046	4.77271	0.0467235	0.831452	0.970593
FBgn0004921	-0.0442277	8.33429	0.423083	0.524142	0.883577
FBgn0004924	-0.0895238	7.79282	1.49145	0.238745	0.740952
FBgn0004926	-0.0143461	6.76795	0.0278975	0.869331	0.978593
FBgn0004956	-0.183832	-0.319741	0.0191427	0.891659	0.981658
FBgn0004957	0.390851	1.84154	1.12622	0.303615	0.79033
FBgn0005198	-0.113108	5.72795	0.973849	0.337633	0.801247
FBgn0005278	0.0788824	6.21977	0.33382	0.571977	0.900779
FBgn0005322	-0.102153	5.05925	0.870598	0.363922	0.816718
FBgn0005355	-0.0493308	4.54835	0.141742	0.711238	0.944137
FBgn0005386	-0.0949028	6.18167	1.70104	0.209625	0.710493
FBgn0005390	-1.66399	1.51741	6.51899	0.0220804	0.282097
FBgn0005391	0.539579	11.5684	4.404	0.0601083	0.453942
FBgn0005411	0.00151834	5.94613	0.0002033	0.988791	0.997878
FBgn0005427	-0.0503661	6.15581	0.39519	0.537983	0.887402
FBgn0005533	-0.0134771	9.25626	0.0260024	0.873805	0.978655
FBgn0005536	0.107727	8.60133	1.75959	0.202312	0.700051
FBgn0005558	-2.36355	-0.780695	3.22578	0.0903754	0.539246
FBgn0005561	-0.456295	1.38528	2.03421	0.171996	0.672791
FBgn0005564	-0.146672	5.48275	3.27715	0.0880568	0.534423
FBgn0005585	-0.0369331	9.41742	0.206613	0.655216	0.931003
FBgn0005586	-0.342237	2.0407	1.80664	0.196668	0.694896
FBgn0005593	0.127456	9.85906	1.51578	0.235108	0.73774
FBgn0005596	-0.0288705	4.19645	0.0423148	0.839477	0.971845
FBgn0005612	0.23953	6.886	5.99954	0.0255087	0.302049
FBgn0005613	0.599303	1.45771	3.51969	0.0780138	0.511783
FBgn0005614	-0.214718	-0.0848785	0.0356344	0.852544	0.974938
FBgn0005616	-0.0210427	3.87175	0.0197641	0.889859	0.981658
FBgn0005617	-0.108037	5.94931	2.09536	0.166032	0.664269
FBgn0005619	-1.80783	-0.234949	2.9481	0.104236	0.571474
FBgn0005624	0.179587	5.06841	2.29552	0.148216	0.642855
FBgn0005626	0.518526	9.6281	19.4637	0.000410462	0.0170157
FBgn0005631	-0.153583	5.57544	4.90013	0.0408922	0.383943
FBgn0005632	-0.12341	8.68629	3.63379	0.0737588	0.495898
FBgn0005636	-0.49531	1.6326	1.17019	0.295067	0.781484
FBgn0005638	-1.00171	0.0109996	1.23412	0.282154	0.771323
FBgn0005640	0.140921	6.61399	3.22638	0.0903478	0.539246
FBgn0005642	-0.171616	4.74174	2.04409	0.171014	0.671728
FBgn0005648	-0.139791	5.56602	1.39322	0.254238	0.753243
FBgn0005649	0.000564777	7.56969	6.25068e-05	0.993784	0.998543
FBgn0005655	0.0286421	0.512628	0.000788428	0.977928	0.996739
FBgn0005658	0.155387	0.444868	0.0486295	0.828106	0.970049
FBgn0005659	1.64212	7.47125	318.291	2.10787e-12	2.59875e-09
FBgn0005660	2.68327	3.93207	40.3018	5.17105e-05	0.0033554
FBgn0005664	0.100696	3.71937	0.845889	0.370652	0.820409
FBgn0005666	-0.125379	12.9419	1.39451	0.253989	0.753243
FBgn0005670	-0.119421	0.485729	0.0320153	0.86012	0.977311
FBgn0005671	0.0678856	10.8962	0.850626	0.369348	0.819176
FBgn0005672	-0.0588959	6.076	0.437101	0.517432	0.881109
FBgn0005674	-0.170054	6.4347	2.61285	0.124703	0.606484
FBgn0005677	-0.00845289	3.89335	0.00459593	0.946745	0.991163
FBgn0005683	-0.498477	1.26355	1.69044	0.210986	0.713389
FBgn0005694	0.0601405	6.46037	0.579162	0.457123	0.86047
FBgn0005695	0.279916	5.17182	6.09822	0.0244886	0.297269
FBgn0005696	-0.450231	0.727119	0.974229	0.337541	0.801247
FBgn0005771	-0.183221	6.79339	4.59559	0.04689	0.406037
FBgn0005775	-0.264029	1.67095	0.820064	0.377884	0.822202
FBgn0005777	0.024458	5.15343	0.0571393	0.813949	0.967576
FBgn0008635	-0.0563738	7.44495	0.434766	0.518539	0.881109
FBgn0008646	-0.0419431	5.60186	0.20522	0.656298	0.931645
FBgn0008651	-0.0741672	4.98498	0.600989	0.448907	0.858979
FBgn0010014	-0.191182	0.423543	0.187747	0.670275	0.9331
FBgn0010015	-0.0535114	6.2508	0.459307	0.507115	0.878109
FBgn0010019	-0.692636	8.61828	2.89971	0.121701	0.601472
FBgn0010038	1.33828	-0.26874	2.94168	0.104586	0.572754
FBgn0010039	0.120902	0.724866	0.0625137	0.805578	0.965771
FBgn0010051	0.033801	7.51686	0.161246	0.693041	0.938637
FBgn0010052	1.9438	1.68383	26.7547	7.77826e-05	0.00449653
FBgn0010053	0.0720948	5.75087	0.246482	0.626697	0.921551
FBgn0010078	0.0983921	10.0324	1.77879	0.199984	0.695959
FBgn0010097	-1.12101	-0.0047781	1.54389	0.230995	0.735973
FBgn0010100	-0.00606688	9.35496	0.00363801	0.952611	0.993421
FBgn0010105	-0.356247	2.85044	3.99324	0.062025	0.459685
FBgn0010113	0.160152	8.05611	2.23761	0.153604	0.648635
FBgn0010114	-1.15249	1.60424	6.09816	0.0246207	0.297481
FBgn0010173	0.0365751	5.03468	0.0870409	0.771565	0.958793
FBgn0010194	0.387493	1.9494	1.40658	0.252023	0.752332
FBgn0010197	-1.36044	-0.8385	0.696348	0.415921	0.838904
FBgn0010198	0.0339859	8.37512	0.193349	0.665712	0.9331
FBgn0010213	0.0106518	5.71795	0.0155231	0.902316	0.983674
FBgn0010215	-0.00832931	7.03244	0.0162912	0.899942	0.983115
FBgn0010217	-0.00555664	9.17723	0.00246428	0.961005	0.995381
FBgn0010220	0.116126	4.07653	1.04033	0.322116	0.797998
FBgn0010222	0.144882	3.22156	0.795683	0.384905	0.824206
FBgn0010223	0.225317	7.59003	5.61457	0.0299811	0.329658
FBgn0010225	0.078303	8.69404	0.782022	0.388924	0.825825
FBgn0010226	0.200197	4.17958	2.76909	0.11452	0.587179
FBgn0010228	-0.127529	7.97209	0.440978	0.520016	0.882014
FBgn0010235	0.0702787	6.52275	0.942325	0.345362	0.805078
FBgn0010238	0.226022	8.04606	7.90115	0.0120708	0.200185
FBgn0010241	-0.134799	0.413321	0.0282839	0.868438	0.978345
FBgn0010246	0.323027	3.65865	2.93438	0.104984	0.573047
FBgn0010247	-0.0420137	5.61227	0.299521	0.591333	0.906352
FBgn0010258	-0.0412511	-0.56407	0.00175272	0.967096	0.995661
FBgn0010263	-0.0310596	8.26373	0.187481	0.670493	0.9331
FBgn0010265	0.119905	9.17121	1.7997	0.197488	0.695296
FBgn0010269	-0.215357	4.37507	3.62336	0.0741363	0.496743
FBgn0010278	-0.163232	4.28745	1.43697	0.24716	0.747779
FBgn0010280	-0.0908498	7.09864	1.78119	0.199696	0.695959
FBgn0010282	-0.0762042	5.31181	0.395883	0.537631	0.887402
FBgn0010287	-0.650417	0.486225	1.52347	0.233974	0.737384
FBgn0010288	0.060209	4.50805	0.365177	0.553667	0.891999
FBgn0010292	0.204955	3.25379	1.3572	0.260195	0.758461
FBgn0010300	0.203937	6.46354	5.53049	0.0310736	0.334219
FBgn0010303	-0.0346316	7.08017	0.25837	0.617809	0.916886
FBgn0010309	-0.146071	2.8489	0.45325	0.509893	0.878595
FBgn0010313	0.341566	8.28811	21.1508	0.000258904	0.0119326
FBgn0010314	-0.952272	0.0279803	0.804191	0.382433	0.824206
FBgn0010315	-0.0661317	4.48982	0.425075	0.523179	0.883548
FBgn0010316	-0.012351	4.57203	0.0072659	0.933071	0.990665
FBgn0010317	-3.69054	0.154711	7.44377	0.014554	0.223244
FBgn0010328	-0.0793518	6.89465	0.79199	0.385985	0.824206
FBgn0010333	0.113831	7.05175	1.68003	0.212332	0.714446
FBgn0010339	0.213949	3.40157	1.35901	0.259888	0.758461
FBgn0010340	-0.00159847	3.34486	8.20302e-05	0.99288	0.998238
FBgn0010341	0.0803756	7.16048	1.13943	0.300775	0.788136
FBgn0010342	0.225945	3.221	1.45028	0.24507	0.747076
FBgn0010348	0.0105353	8.64914	0.0127969	0.911265	0.98702
FBgn0010350	-0.0158442	5.42415	0.022294	0.883074	0.980731
FBgn0010352	0.0257919	9.88902	0.0788102	0.782322	0.961636
FBgn0010355	-0.0165526	6.4109	0.0423268	0.839454	0.971845
FBgn0010356	-0.104742	3.48892	0.544745	0.470592	0.864316
FBgn0010379	0.173587	7.70541	3.20309	0.0914226	0.541847
FBgn0010380	-0.0528334	6.56232	0.52735	0.477655	0.865854
FBgn0010382	-0.13153	2.86075	0.258791	0.617596	0.916886
FBgn0010383	0.0262358	2.62917	0.00988163	0.921997	0.989019
FBgn0010385	-0.183518	8.67206	3.1941	0.092038	0.541979
FBgn0010387	-0.188408	8.07552	7.22096	0.0156373	0.234037
FBgn0010388	2.19231	4.34935	1.36657	0.271768	0.765295
FBgn0010389	-0.0422732	5.61452	0.251855	0.622243	0.919291
FBgn0010391	-0.186555	6.06841	2.24223	0.153617	0.648635
FBgn0010395	0.356181	4.70906	12.1679	0.00283337	0.0749209
FBgn0010397	1.1787	7.90342	202.636	7.64182e-11	4.43361e-08
FBgn0010398	-0.139167	1.24386	0.18847	0.669681	0.9331
FBgn0010399	-1.34016	-0.184539	2.08937	0.166605	0.664269
FBgn0010401	3.24441	0.454589	3.48941	0.0882935	0.534709
FBgn0010403	2.43504	0.757548	2.01676	0.185646	0.688428
FBgn0010406	-0.0508838	5.1335	0.288867	0.59795	0.907599
FBgn0010408	0.205474	9.88257	2.63886	0.123978	0.604649
FBgn0010409	0.145105	9.5701	2.67588	0.120354	0.598003
FBgn0010411	0.138605	9.36619	4.51754	0.0485871	0.414187
FBgn0010412	0.120705	8.71921	1.45178	0.244834	0.746691
FBgn0010414	-0.01011	5.44633	0.00271706	0.959221	0.995245
FBgn0010415	0.101451	8.85202	0.766374	0.394154	0.827488
FBgn0010416	-0.0710121	4.99951	0.405262	0.532907	0.88695
FBgn0010417	-0.0759058	4.99657	0.660768	0.427586	0.844976
FBgn0010421	0.135936	3.57789	0.996408	0.332252	0.801247
FBgn0010422	0.0769366	4.75035	0.522423	0.479688	0.86735
FBgn0010423	-0.011171	6.62133	0.00953667	0.923393	0.989019
FBgn0010424	-0.00569393	10.143	0.00189927	0.965788	0.995575
FBgn0010431	-1.00355	1.33133	3.51279	0.0782803	0.511783
FBgn0010434	0.000143062	9.77442	4.13669e-06	0.998401	0.999617
FBgn0010435	-0.0458548	8.99076	0.487229	0.494653	0.873673
FBgn0010438	-0.0940413	3.26274	0.18133	0.675662	0.934008
FBgn0010441	0.0291477	4.18418	0.075375	0.786992	0.962413
FBgn0010452	0.439881	4.10538	16.2482	0.000875382	0.031396
FBgn0010453	-0.0627096	2.9015	0.0484827	0.828557	0.970049
FBgn0010470	-0.00980153	8.82791	0.0115172	0.9158	0.987538
FBgn0010473	-0.221438	2.84427	0.761845	0.395109	0.827908
FBgn0010482	0.0299465	9.6273	0.127613	0.725339	0.949136
FBgn0010488	0.140043	9.06728	5.07741	0.0378097	0.367768
FBgn0010497	0.258254	7.9088	8.02933	0.0115076	0.195016
FBgn0010501	-0.128342	1.18885	0.048845	0.827789	0.970049
FBgn0010504	0.48285	3.07588	6.64182	0.0196391	0.263538
FBgn0010516	0.0928711	6.85765	1.34753	0.261835	0.759194
FBgn0010520	-0.224291	2.42238	1.04722	0.320566	0.79779
FBgn0010531	-0.221706	3.20519	1.46258	0.243158	0.7458
FBgn0010548	0.105875	6.6407	1.87549	0.188761	0.689368
FBgn0010551	0.026691	5.54563	0.0526462	0.821273	0.967715
FBgn0010583	0.0113139	5.3384	0.0191927	0.891452	0.981658
FBgn0010590	-0.0228192	4.93272	0.0285801	0.867759	0.977915
FBgn0010591	0.0692347	4.49355	0.220225	0.644862	0.926387
FBgn0010602	0.122444	5.33047	1.87217	0.189133	0.689368
FBgn0010607	-0.0626091	3.0794	0.14765	0.70558	0.941697
FBgn0010611	0.0797584	5.34701	0.471635	0.501546	0.876772
FBgn0010612	-0.00863771	8.09532	0.00222463	0.963186	0.995465
FBgn0010620	0.16185	7.95302	3.69506	0.0715863	0.488996
FBgn0010621	0.318361	5.44319	7.10766	0.016341	0.2395
FBgn0010622	-0.148822	5.23349	2.49458	0.132761	0.617653
FBgn0010638	-0.089935	5.80457	0.978444	0.336527	0.801247
FBgn0010651	0.911485	6.65898	121.472	3.86953e-09	1.19266e-06
FBgn0010660	-0.0943401	5.12115	0.513351	0.483551	0.869488
FBgn0010741	-0.0323366	4.61602	0.071032	0.793063	0.962942
FBgn0010747	0.0163885	5.80114	0.0230342	0.881164	0.980362
FBgn0010750	0.0656264	4.10861	0.294704	0.594306	0.907339
FBgn0010762	-0.0554172	6.86838	0.663843	0.426533	0.844448
FBgn0010768	-0.146164	3.31905	0.822142	0.377294	0.822202
FBgn0010770	0.183875	2.59711	0.50172	0.488395	0.870998
FBgn0010772	0.0243602	6.55902	0.0928301	0.764328	0.957399
FBgn0010774	-0.020333	6.78641	0.0480711	0.829079	0.970049
FBgn0010786	0.0266783	4.85366	0.0295289	0.865674	0.97763
FBgn0010803	0.167884	3.84261	1.59947	0.223131	0.726865
FBgn0010808	-0.0820678	6.0224	1.24813	0.279533	0.770767
FBgn0010812	0.161185	4.70808	2.97036	0.103036	0.567855
FBgn0010825	-0.000778405	8.7515	0.000157233	0.990142	0.997878
FBgn0010830	-0.13599	5.41703	2.56032	0.128091	0.610725
FBgn0010877	0.336961	6.80326	24.2149	0.000131295	0.00692494
FBgn0010894	-0.0249485	5.82916	0.0814361	0.778826	0.960076
FBgn0010905	-0.0755436	6.13635	0.746252	0.399753	0.831631
FBgn0010909	0.0476901	8.24871	0.597882	0.450061	0.859451
FBgn0010926	-0.258526	3.83814	2.64368	0.122452	0.602605
FBgn0011016	-0.169741	5.06258	2.09764	0.165815	0.663733
FBgn0011020	-0.330605	2.23056	1.26858	0.275764	0.768974
FBgn0011202	0.469191	8.5843	58.6852	6.78052e-07	8.15564e-05
FBgn0011204	0.0794532	5.78931	0.602862	0.448213	0.858393
FBgn0011205	0.132915	6.36703	3.46085	0.0803206	0.514083
FBgn0011206	0.0429682	7.93504	0.144464	0.708868	0.943343
FBgn0011207	0.0210377	4.53173	0.0525758	0.821391	0.967715
FBgn0011211	0.000332517	9.793	1.08031e-05	0.997416	0.999335
FBgn0011217	0.122997	9.09388	1.48392	0.239886	0.742156
FBgn0011224	-0.00818944	7.655	0.00823326	0.928767	0.99021
FBgn0011225	0.0479545	7.64421	0.396262	0.537439	0.887402
FBgn0011227	-0.0814529	7.52504	0.277146	0.607507	0.91309
FBgn0011230	-0.0790942	9.87272	0.628448	0.438907	0.853497
FBgn0011232	-0.0633958	6.46387	0.470027	0.502266	0.876918
FBgn0011236	0.00815694	6.17375	0.0127365	0.911473	0.987037
FBgn0011259	-0.116224	5.04883	1.09997	0.309032	0.794366
FBgn0011260	-0.178108	4.44837	2.12213	0.163503	0.659542
FBgn0011272	0.127141	9.34661	2.27549	0.14989	0.644049
FBgn0011274	0.0694963	7.72783	1.04767	0.320465	0.79779
FBgn0011278	-0.175229	4.2234	1.40227	0.252723	0.752408
FBgn0011279	-0.385405	3.77028	6.00813	0.025418	0.301682
FBgn0011280	0.65705	5.7746	1.42287	0.262637	0.759566
FBgn0011281	3.14872	0.34899	2.9223	0.115209	0.587843
FBgn0011282	4.23767	-0.603154	7.21319	0.0158962	0.237044
FBgn0011283	1.72089	1.69181	2.74096	0.128887	0.611455
FBgn0011284	0.112021	8.87808	0.972472	0.338463	0.801247
FBgn0011286	-0.0890471	9.55036	0.725235	0.406331	0.833652
FBgn0011288	0.36883	1.0097	0.718454	0.408489	0.833973
FBgn0011289	0.0534294	5.76921	0.438443	0.516798	0.881109
FBgn0011290	-0.0488029	4.8839	0.214425	0.649225	0.928664
FBgn0011291	0.405972	2.2702	2.47556	0.134151	0.618605
FBgn0011293	4.3893	1.20682	3.43024	0.0958407	0.549899
FBgn0011296	0.591102	8.07202	17.5952	0.000907677	0.0323192
FBgn0011297	0.0468708	4.27849	0.160427	0.693778	0.938671
FBgn0011300	0.0104581	6.56511	0.020557	0.887687	0.981615
FBgn0011305	-0.0969488	5.25685	0.975353	0.33727	0.801247
FBgn0011327	-0.0965478	4.18837	0.645394	0.432912	0.848931
FBgn0011335	-0.146847	3.40798	1.23057	0.282824	0.771323
FBgn0011336	-0.032665	6.89198	0.132814	0.720049	0.947039
FBgn0011361	-0.0868817	6.62004	0.716168	0.409348	0.835041
FBgn0011455	0.0236599	7.41819	0.0836456	0.775932	0.959506
FBgn0011474	-0.008113	6.03573	0.00509573	0.943938	0.991063
FBgn0011476	-0.227141	3.00571	2.07993	0.167513	0.6655
FBgn0011481	-0.0129246	8.22663	0.0158753	0.901236	0.983136
FBgn0011509	-0.0968697	4.68748	0.809105	0.381016	0.82267
FBgn0011556	0.305059	0.237203	0.12394	0.72925	0.949567
FBgn0011559	4.98243	1.93261	105.69	1.41391e-08	3.1694e-06
FBgn0011566	-0.0959674	2.55977	0.218489	0.64616	0.927013
FBgn0011570	0.055399	5.98261	0.608798	0.446026	0.857141
FBgn0011573	0.172691	5.1006	3.15843	0.0935257	0.545825
FBgn0011576	-0.0434289	3.74067	0.0877518	0.770662	0.958689
FBgn0011581	-0.718263	3.32239	13.6622	0.00180614	0.0519927
FBgn0011582	-0.689596	1.3642	1.29881	0.271757	0.765295
FBgn0011584	0.155939	7.91248	4.07507	0.0596674	0.452344
FBgn0011586	-0.122483	5.96885	0.413161	0.532296	0.8869
FBgn0011589	-0.597633	2.35457	8.67887	0.00907414	0.167959
FBgn0011591	-0.221331	3.59781	3.13235	0.0947802	0.546997
FBgn0011592	-0.145637	5.69086	2.76634	0.114687	0.587179
FBgn0011596	-0.350308	3.37057	7.07063	0.0165788	0.239617
FBgn0011603	-0.198675	7.1603	6.5869	0.0200757	0.267025
FBgn0011604	-0.0269992	4.5504	0.0574275	0.81349	0.967263
FBgn0011606	-0.0848192	2.74682	0.149573	0.703768	0.941604
FBgn0011638	0.0900625	4.55666	0.655893	0.429264	0.845902
FBgn0011640	-0.0608968	6.25779	0.383385	0.54405	0.888356
FBgn0011642	-0.0945176	6.04482	1.71177	0.208261	0.708792
FBgn0011648	0.128254	5.63201	1.65578	0.215511	0.71956
FBgn0011653	-0.968389	-0.335799	0.790612	0.38639	0.824206
FBgn0011655	0.0579683	5.54753	0.340637	0.567166	0.898712
FBgn0011656	0.0676567	8.38079	0.736009	0.402939	0.832823
FBgn0011659	-0.0537894	1.49142	0.0248354	0.876644	0.979331
FBgn0011660	0.0726743	2.1256	0.0987859	0.757136	0.95527
FBgn0011661	0.129702	10.2624	2.75013	0.115678	0.589069
FBgn0011666	0.119694	5.30912	1.91075	0.184866	0.687315
FBgn0011668	6.99483	0.390906	75.3644	3.24819e-07	4.5767e-05
FBgn0011669	7.13776	1.72478	116.661	7.4794e-09	1.94306e-06
FBgn0011672	-0.0138316	7.4529	0.0328287	0.858375	0.977217
FBgn0011674	0.189832	4.20836	1.84625	0.19207	0.689368
FBgn0011676	-0.11341	1.29549	0.0713731	0.792579	0.962807
FBgn0011692	-0.579063	0.587727	0.504147	0.487458	0.870942
FBgn0011693	0.221599	1.86898	0.730558	0.404649	0.833206
FBgn0011695	0.0264239	12.506	0.0819215	0.778187	0.960069
FBgn0011701	-0.324226	2.67513	2.38623	0.140916	0.630036
FBgn0011703	0.386408	1.8345	1.06449	0.316851	0.796706
FBgn0011704	-0.187584	3.2237	0.590185	0.453301	0.86047
FBgn0011705	0.910891	3.39601	26.222	8.65754e-05	0.00490743
FBgn0011706	0.0877681	0.996002	0.0445808	0.8353	0.971414
FBgn0011708	0.0058671	6.58138	0.00390017	0.950936	0.992418
FBgn0011710	0.135302	5.09991	2.70874	0.118257	0.594288
FBgn0011715	-0.0248513	3.57216	0.021941	0.883996	0.980731
FBgn0011722	1.08735	7.7866	125.688	2.99673e-09	9.85224e-07
FBgn0011723	0.341265	0.809288	0.189148	0.669271	0.9331
FBgn0011725	-0.0134128	5.92878	0.0269215	0.871615	0.978655
FBgn0011726	-0.075427	7.26203	0.786886	0.387486	0.824766
FBgn0011737	-0.0574702	3.61243	0.148044	0.705208	0.941656
FBgn0011739	-0.0588614	7.20755	0.711565	0.410699	0.835784
FBgn0011740	0.000992621	4.99784	5.62939e-05	0.994101	0.998586
FBgn0011741	0.0102859	3.76714	0.00416279	0.949313	0.991746
FBgn0011742	0.134501	5.66376	2.9947	0.101743	0.564264
FBgn0011745	0.176313	6.06888	6.66438	0.0194629	0.262603
FBgn0011746	0.0183072	4.981	0.0200594	0.889045	0.981658
FBgn0011747	-0.0327806	8.67797	0.1506	0.702804	0.941519
FBgn0011754	-0.103468	7.20186	2.88257	0.107868	0.576984
FBgn0011758	-0.591905	1.86067	6.55651	0.020322	0.269415
FBgn0011760	0.0120841	8.76038	0.00763335	0.931583	0.990665
FBgn0011761	-0.995693	3.89951	0.941877	0.356446	0.8108
FBgn0011762	-0.259432	0.177759	0.153752	0.699873	0.939973
FBgn0011763	-0.0183225	6.35159	0.0787526	0.782399	0.961636
FBgn0011766	0.155421	8.91958	1.86421	0.190632	0.689368
FBgn0011768	-0.00724629	6.46857	0.00449091	0.947368	0.991284
FBgn0011769	-0.25885	2.7619	1.34809	0.261741	0.759194
FBgn0011770	-0.105717	4.08261	0.581559	0.456208	0.86047
FBgn0011771	0.0608528	5.85534	0.665806	0.425863	0.844101
FBgn0011774	-0.036203	2.82873	0.0293276	0.866057	0.977635
FBgn0011785	-0.0190227	6.94985	0.0481412	0.828956	0.970049
FBgn0011787	-0.0394777	4.0212	0.0702299	0.794206	0.963093
FBgn0011802	-0.200619	3.81895	2.06448	0.169011	0.66785
FBgn0011817	-0.0401907	7.44815	0.105727	0.749522	0.954245
FBgn0011818	-0.0253557	4.701	0.0577799	0.81293	0.967086
FBgn0011822	0.104879	6.15552	0.561501	0.465335	0.863152
FBgn0011824	-0.0220061	4.1895	0.0207747	0.887098	0.981615
FBgn0011826	0.0942996	6.53242	1.99639	0.175816	0.676053
FBgn0011828	-0.170914	9.35844	2.33562	0.145416	0.637936
FBgn0011829	-0.158826	2.87549	0.50583	0.486645	0.870156
FBgn0011832	1.20009	1.88434	11.1156	0.00395364	0.0944184
FBgn0011836	-0.00427514	4.00427	0.000820423	0.977485	0.996739
FBgn0011837	0.255715	7.55658	4.30537	0.0553767	0.436592
FBgn0011987	-0.72674	4.4335	2.80773	0.125703	0.607669
FBgn0012034	0.333996	8.35176	9.93361	0.00597279	0.12534
FBgn0012036	0.0392977	8.55089	0.210755	0.652023	0.929455
FBgn0012037	-0.156778	4.9801	1.96007	0.179586	0.68118
FBgn0012042	2.53686	1.92169	7.58341	0.0187123	0.257405
FBgn0012051	0.0335393	6.22691	0.229291	0.638183	0.924832
FBgn0012058	-0.0895622	5.69495	0.809505	0.380901	0.822602
FBgn0013263	-0.394862	4.85023	5.97463	0.0266762	0.310025
FBgn0013269	0.0938972	4.15312	0.250115	0.623673	0.920283
FBgn0013272	0.0651165	10.2463	1.09905	0.309227	0.7944
FBgn0013278	2.07817	-0.26141	5.43421	0.0323812	0.340486
FBgn0013303	-0.213338	4.44765	2.7344	0.11665	0.590314
FBgn0013305	0.124396	6.72271	1.64211	0.21733	0.721877
FBgn0013307	0.38747	3.26784	4.63557	0.0460475	0.404063
FBgn0013323	-0.184312	-0.155007	0.0543089	0.818526	0.967715
FBgn0013325	0.0202081	8.51015	0.101347	0.754117	0.954765
FBgn0013334	-0.0197004	7.575	0.0548398	0.817658	0.967715
FBgn0013342	0.0299727	5.07	0.124214	0.728863	0.949427
FBgn0013343	0.465934	7.93671	15.0729	0.00139183	0.0454556
FBgn0013347	-0.108422	5.77833	0.318268	0.582746	0.904376
FBgn0013348	-0.100381	3.13295	0.141272	0.712185	0.944378
FBgn0013432	0.0680384	4.72388	0.095757	0.761826	0.956695
FBgn0013435	0.123474	2.40508	0.362147	0.5553	0.892588
FBgn0013467	0.163817	2.62829	0.471948	0.501406	0.876772
FBgn0013469	-0.0211909	3.07238	0.00972472	0.922604	0.989019
FBgn0013531	-0.11586	2.53561	0.316059	0.581362	0.904127
FBgn0013548	-0.0692869	2.93564	0.127398	0.72556	0.949136
FBgn0013563	0.0453272	3.09756	0.0997313	0.756017	0.95527
FBgn0013576	-0.0597524	9.60665	0.560156	0.464481	0.863152
FBgn0013672	-0.00286573	8.36176	0.000128452	0.99118	0.998142
FBgn0013673	0.199	5.06804	0.0651213	0.804176	0.965735
FBgn0013674	-0.0948731	12.6203	1.23411	0.282156	0.771323
FBgn0013675	-0.235778	8.84335	9.33387	0.00719344	0.143042
FBgn0013676	-0.104987	12.244	1.25879	0.27756	0.770073
FBgn0013678	-0.139327	11.2826	1.82755	0.194224	0.692289
FBgn0013679	-0.112339	11.5548	0.356153	0.560989	0.895891
FBgn0013680	-0.157218	6.02452	0.592689	0.456847	0.86047
FBgn0013681	-1.14119	2.98462	19.6624	0.000398519	0.0167974
FBgn0013683	0.0621051	4.59351	0.0354746	0.854176	0.975571
FBgn0013684	-0.0332174	11.4262	0.104106	0.750912	0.954765
FBgn0013685	-0.467501	4.6548	16.7588	0.000764324	0.0284473
FBgn0013686	-0.255762	14.7254	4.71396	0.0444456	0.397784
FBgn0013688	-0.219219	12.156	5.44109	0.0322857	0.339844
FBgn0013709	0.164245	1.44103	0.226602	0.640147	0.925238
FBgn0013717	-0.0304716	3.72612	0.0587881	0.811338	0.966727
FBgn0013718	0.0491573	8.31458	0.535704	0.474241	0.864316
FBgn0013720	-0.0426106	5.61116	0.242586	0.628678	0.92248
FBgn0013725	-0.496846	-0.0476641	0.412372	0.529378	0.886432
FBgn0013726	0.176234	5.2653	4.19138	0.0564933	0.440311
FBgn0013732	-0.27122	1.96344	1.1416	0.30033	0.788136
FBgn0013733	-0.0227339	12.2235	0.0720341	0.791645	0.962774
FBgn0013746	-0.134308	4.72361	0.838628	0.372804	0.820932
FBgn0013749	-0.221172	5.40469	5.16404	0.0364014	0.360038
FBgn0013750	-0.0553015	6.45516	0.25297	0.621619	0.919173
FBgn0013751	-0.153898	5.45909	2.95572	0.103823	0.570798
FBgn0013753	-0.120463	2.57924	0.396002	0.537571	0.887402
FBgn0013756	-0.0297736	6.89667	0.171384	0.684088	0.936363
FBgn0013759	0.121064	7.84155	2.30324	0.147577	0.641844
FBgn0013762	0.239997	4.04291	3.31176	0.0865344	0.530104
FBgn0013763	0.117909	8.12938	1.23917	0.281583	0.771323
FBgn0013764	-0.0519047	5.17507	0.209109	0.653287	0.929991
FBgn0013765	-0.211967	6.02236	9.07221	0.00788615	0.150738
FBgn0013770	0.111574	8.39473	1.87534	0.188778	0.689368
FBgn0013771	-0.258129	2.48175	1.19594	0.289468	0.777299
FBgn0013773	-0.100424	3.97093	0.720935	0.407697	0.833973
FBgn0013799	-0.0293002	5.85582	0.0875947	0.770861	0.958689
FBgn0013810	-1.54972	1.08695	2.53141	0.13528	0.620878
FBgn0013811	-0.308573	2.76526	0.676595	0.424608	0.843819
FBgn0013812	-0.782639	1.73178	1.51481	0.240375	0.742273
FBgn0013813	-2.04255	1.63836	3.29145	0.099148	0.5583
FBgn0013949	0.462054	4.09561	5.88076	0.0272553	0.311855
FBgn0013953	-0.198871	9.1457	3.15363	0.0942347	0.54604
FBgn0013954	0.00780412	7.66514	0.00262937	0.959881	0.995302
FBgn0013972	-0.220052	0.137352	0.123807	0.729288	0.949567
FBgn0013973	-0.106797	2.37466	0.216262	0.647835	0.928181
FBgn0013981	-0.0941633	9.48649	1.09777	0.309501	0.794512
FBgn0013983	0.0478332	4.27926	0.199884	0.660488	0.931867
FBgn0013987	0.185885	6.76709	5.82922	0.0273859	0.312624
FBgn0013995	-0.0122521	8.81601	0.0338588	0.856196	0.976583
FBgn0013997	0.0201944	6.67592	0.0310383	0.862354	0.977311
FBgn0014000	0.568469	3.23761	3.15355	0.0981781	0.556512
FBgn0014006	-0.0311921	6.6357	0.129116	0.723798	0.948708
FBgn0014007	-0.0427107	5.93055	0.304087	0.588545	0.905501
FBgn0014009	0.113713	7.47331	1.55077	0.230002	0.735875
FBgn0014010	0.105642	8.61065	1.54947	0.230189	0.735875
FBgn0014011	0.507979	6.89847	55.7543	9.52086e-07	0.000110476
FBgn0014018	0.480697	8.43549	35.8097	1.5128e-05	0.00126396
FBgn0014020	0.0709325	9.71325	0.355754	0.559042	0.895378
FBgn0014022	-0.0226254	3.03036	0.0141357	0.906761	0.985215
FBgn0014023	-0.17146	3.04968	0.810715	0.380553	0.822602
FBgn0014024	-0.0155494	5.22807	0.0381369	0.847496	0.973568
FBgn0014026	0.0909974	8.80989	0.538517	0.474016	0.864316
FBgn0014028	-0.251087	7.22001	7.7158	0.0129415	0.209249
FBgn0014029	0.191402	5.17808	4.38316	0.0516782	0.427493
FBgn0014031	0.487783	4.0174	1.87272	0.198445	0.695959
FBgn0014032	-0.0666165	5.45437	0.458211	0.507616	0.878109
FBgn0014033	-0.00692932	4.75567	0.00166814	0.967936	0.995661
FBgn0014037	0.0422716	8.94111	0.166287	0.688602	0.937547
FBgn0014073	0.0310575	7.33045	0.192284	0.666573	0.9331
FBgn0014075	-0.0727926	6.66001	0.589316	0.453271	0.86047
FBgn0014092	0.0308497	2.83619	0.0391326	0.845545	0.972901
FBgn0014127	-0.00371772	3.7234	0.000634639	0.980197	0.996739
FBgn0014133	0.0182639	6.59818	0.0744306	0.788295	0.962553
FBgn0014135	-0.152317	6.65001	2.16188	0.160032	0.655455
FBgn0014141	0.286291	9.41607	11.9673	0.00301594	0.0786936
FBgn0014163	0.00760223	6.9387	0.00751236	0.931949	0.990665
FBgn0014184	0.0850041	10.3629	1.45828	0.243823	0.746237
FBgn0014189	-0.0439696	6.52655	0.368543	0.551865	0.89165
FBgn0014269	0.0124408	4.38198	0.012515	0.912243	0.987047
FBgn0014340	-0.0794598	3.87855	0.215612	0.648326	0.928345
FBgn0014342	0.0852441	1.52686	0.0745489	0.788132	0.962524
FBgn0014343	-0.0970431	2.3235	0.127112	0.725855	0.949136
FBgn0014366	0.043651	3.99727	0.115518	0.738133	0.952482
FBgn0014380	0.432373	5.38658	23.3815	0.000157069	0.0078875
FBgn0014388	0.380884	7.70891	14.3356	0.00151134	0.0479304
FBgn0014391	-0.0625282	7.31697	0.401795	0.534696	0.887402
FBgn0014396	0.53122	7.45636	14.45	0.00188329	0.0536846
FBgn0014411	0.0788023	6.75029	0.665779	0.425872	0.844101
FBgn0014417	0.32181	3.2126	2.20275	0.156306	0.653143
FBgn0014427	0.23931	3.68221	2.02254	0.173163	0.673202
FBgn0014455	-0.0386935	5.52962	0.0896904	0.768316	0.958689
FBgn0014464	-1.48632	0.961089	1.20118	0.293686	0.780043
FBgn0014465	-0.831569	1.0678	0.905434	0.3557	0.810364
FBgn0014466	-1.49757	1.60356	0.466278	0.508238	0.878109
FBgn0014469	0.092184	5.65625	0.64187	0.434148	0.850364
FBgn0014857	-0.0772224	6.18587	0.975972	0.337121	0.801247
FBgn0014859	3.16595	3.54808	166.493	4.9245e-10	2.11176e-07
FBgn0014861	-0.890591	0.774223	2.99766	0.101587	0.564264
FBgn0014863	0.0327621	10.3453	0.16161	0.692714	0.938637
FBgn0014865	1.59286	3.76244	0.89252	0.368911	0.819176
FBgn0014868	0.0168351	6.38498	0.0383887	0.847	0.973541
FBgn0014869	-0.0250503	8.08694	0.0968349	0.759465	0.955285
FBgn0014870	-0.233019	5.75896	6.39301	0.021708	0.280243
FBgn0014877	0.0253643	4.41427	0.0439131	0.836519	0.971801
FBgn0014879	0.0224	4.85076	0.0317474	0.8607	0.977311
FBgn0014906	0.217699	7.24927	9.55284	0.00666633	0.136128
FBgn0014930	0.0643973	3.99298	0.197551	0.66234	0.931991
FBgn0014931	0.229973	1.07358	0.248903	0.624276	0.920283
FBgn0015000	0.0880495	4.48755	0.576497	0.458143	0.860499
FBgn0015010	-1.04861	0.0556283	1.9688	0.17867	0.680657
FBgn0015011	0.332178	1.58174	0.778197	0.390061	0.826628
FBgn0015019	0.240349	6.20013	10.9154	0.00421914	0.0983768
FBgn0015024	0.122223	8.81672	1.35562	0.260637	0.75853
FBgn0015025	-0.328209	1.62291	1.31329	0.267759	0.764151
FBgn0015031	-0.160522	6.92381	2.64316	0.122548	0.602605
FBgn0015033	-0.207124	0.788715	0.156244	0.69758	0.939577
FBgn0015034	-0.468375	1.79167	3.12474	0.09515	0.547945
FBgn0015035	0.684433	6.75124	19.6105	0.000665066	0.0255235
FBgn0015036	-0.125913	1.37331	0.11216	0.741816	0.953018
FBgn0015037	0.120994	7.17797	3.19974	0.0915781	0.541847
FBgn0015038	0.0586033	5.55825	0.461283	0.506215	0.878109
FBgn0015039	-0.00129801	7.38974	0.000272514	0.987022	0.997878
FBgn0015040	0.20808	5.87649	6.78095	0.0185807	0.256309
FBgn0015075	0.0152065	3.84052	0.0162753	0.899991	0.983115
FBgn0015218	0.0173446	7.77491	0.0536106	0.819674	0.967715
FBgn0015221	0.214331	9.8168	4.60414	0.0467083	0.405532
FBgn0015222	0.263273	8.89062	13.8333	0.00171805	0.0508581
FBgn0015229	0.216895	7.08917	5.95542	0.0259804	0.305006
FBgn0015239	-0.072282	5.73002	0.850898	0.369273	0.819176
FBgn0015240	-0.00860691	4.98523	0.00860566	0.927179	0.989873
FBgn0015245	-0.0112973	6.05318	0.00619178	0.938329	0.991063
FBgn0015247	0.0830758	5.76184	0.529844	0.476632	0.865085
FBgn0015268	0.0133887	8.35277	0.0138953	0.907624	0.985575
FBgn0015269	-0.0921315	7.13518	1.19431	0.289787	0.77746
FBgn0015271	-1.37924	0.795547	11.1378	0.0039253	0.0944184
FBgn0015277	-0.00399939	4.40395	0.000965015	0.975582	0.996739
FBgn0015278	-0.159022	6.74904	3.59905	0.0750249	0.499643
FBgn0015279	0.234261	6.49011	11.6395	0.00334345	0.0847724
FBgn0015282	0.13818	5.58846	2.19728	0.156651	0.653143
FBgn0015283	0.0818985	6.09397	0.986028	0.334712	0.801247
FBgn0015286	0.148168	7.04743	3.77586	0.068835	0.47956
FBgn0015288	0.236045	8.23822	0.583004	0.463618	0.863152
FBgn0015295	-0.0591091	4.8538	0.197476	0.662401	0.931991
FBgn0015296	0.532712	4.61814	18.3553	0.000507139	0.020169
FBgn0015298	-0.288246	3.90917	4.458	0.0499295	0.418754
FBgn0015299	-0.248208	3.22585	1.87803	0.188477	0.689368
FBgn0015320	0.156772	5.30796	2.34754	0.143975	0.634311
FBgn0015321	0.0851221	5.8507	0.845192	0.370845	0.820467
FBgn0015331	-0.0510326	4.17652	0.171493	0.683993	0.936363
FBgn0015336	-0.042336	0.333775	0.00336887	0.954396	0.994042
FBgn0015338	0.0866022	2.83276	0.258783	0.61753	0.916886
FBgn0015351	0.417276	1.99522	2.23413	0.15342	0.648635
FBgn0015359	-0.0922476	3.59546	0.421847	0.524742	0.88395
FBgn0015360	-0.0469999	4.39931	0.162813	0.691636	0.93861
FBgn0015371	0.342255	5.96591	21.0105	0.000267451	0.0121003
FBgn0015372	0.0245531	4.393	0.0612026	0.807584	0.966282
FBgn0015376	-0.178467	0.734309	0.106974	0.74763	0.953807
FBgn0015379	0.0282414	3.64167	0.0343022	0.855269	0.975992
FBgn0015380	-0.166309	5.22378	3.35415	0.0847117	0.525943
FBgn0015391	-0.0399773	3.77739	0.065059	0.801748	0.965487
FBgn0015396	0.0365321	3.15353	0.0196471	0.890272	0.981658
FBgn0015399	-0.288749	2.7374	0.815382	0.380353	0.822602
FBgn0015400	-0.231607	1.42247	0.385269	0.543073	0.888356
FBgn0015402	-0.147505	5.44874	1.93289	0.182472	0.686394
FBgn0015477	0.0169019	6.17243	0.0199335	0.889448	0.981658
FBgn0015509	-0.0427786	7.00809	0.444962	0.513737	0.880041
FBgn0015513	0.0323725	7.6155	0.143365	0.70967	0.943538
FBgn0015519	-0.941533	0.53488	1.44445	0.24616	0.747615
FBgn0015520	-0.0333705	4.59196	0.107069	0.747521	0.953807
FBgn0015521	-0.0833134	8.3356	0.622975	0.441121	0.854411
FBgn0015522	0.923791	5.77307	88.5727	3.91732e-08	7.7273e-06
FBgn0015524	-1.93649	-0.201338	2.84414	0.110118	0.579694
FBgn0015527	-0.142938	4.38557	1.38334	0.255826	0.755526
FBgn0015543	0.300442	1.41265	0.833889	0.373987	0.821339
FBgn0015544	-0.0505542	3.87713	0.109422	0.744866	0.953018
FBgn0015546	-0.0363239	4.13682	0.0646314	0.802386	0.965615
FBgn0015553	-0.376378	0.363339	0.195472	0.664003	0.932762
FBgn0015558	0.302042	2.3444	0.625711	0.441284	0.854411
FBgn0015561	-1.07716	0.240313	3.13617	0.0945953	0.546249
FBgn0015568	0.0214389	2.41122	0.00600324	0.939151	0.991063
FBgn0015569	0.0212556	4.29907	0.0145171	0.905561	0.984735
FBgn0015570	0.482082	2.85535	1.65986	0.219564	0.723802
FBgn0015571	-0.00882634	4.89416	0.010447	0.919792	0.988815
FBgn0015572	-0.628783	0.884522	2.14424	0.161449	0.656582
FBgn0015575	0.00532779	6.35812	0.00278345	0.958543	0.995078
FBgn0015576	-0.0850879	7.15847	1.39783	0.253446	0.752802
FBgn0015577	0.239019	7.70059	13.5504	0.00186637	0.0535116
FBgn0015582	-0.382886	2.68151	3.57531	0.0759048	0.50385
FBgn0015584	2.78163	-0.596597	12.7199	0.00239208	0.0648161
FBgn0015589	0.0513821	6.784	0.597853	0.450072	0.859451
FBgn0015591	-0.0413477	-0.242073	0.00322716	0.955364	0.994171
FBgn0015600	-0.00844269	8.00513	0.0128075	0.911228	0.98702
FBgn0015602	0.082266	4.6277	0.504552	0.487188	0.870886
FBgn0015609	-0.328031	3.6786	2.1312	0.163661	0.659542
FBgn0015614	0.0478349	7.29168	0.437716	0.517141	0.881109
FBgn0015615	0.0923449	5.37547	0.960783	0.340806	0.80213
FBgn0015618	0.0118223	2.46245	0.00435617	0.948151	0.991284
FBgn0015621	-0.1258	1.69984	0.172922	0.682757	0.935825
FBgn0015622	0.0191682	7.39241	0.0567903	0.814507	0.967602
FBgn0015623	-0.0837685	7.45171	1.25293	0.278641	0.770073
FBgn0015625	0.0100866	2.47374	0.000600168	0.980795	0.996739
FBgn0015663	-0.201872	2.268	0.443336	0.514519	0.880041
FBgn0015664	0.0709484	4.83371	0.449346	0.511697	0.879245
FBgn0015714	-0.0180689	5.89731	0.0243372	0.877897	0.979961
FBgn0015721	0.165964	0.595702	0.132992	0.719871	0.94693
FBgn0015737	0.0937976	7.66987	1.92963	0.182822	0.686707
FBgn0015754	0.216233	7.41535	13.0348	0.0021753	0.0600981
FBgn0015756	0.121978	9.18871	2.46212	0.135143	0.620878
FBgn0015765	0.104496	4.16745	0.900039	0.356133	0.810486
FBgn0015766	0.0107253	12.7413	0.0157811	0.901512	0.98315
FBgn0015772	0.00525141	7.65237	0.00649175	0.936729	0.991063
FBgn0015773	-0.03952	0.685801	0.00331221	0.95478	0.994042
FBgn0015774	-0.0869631	5.4397	1.22836	0.283241	0.771323
FBgn0015776	0.0741365	8.25754	1.29773	0.270508	0.765295
FBgn0015777	-0.0634713	9.12508	0.8948	0.357502	0.811383
FBgn0015778	0.0829201	8.12432	0.964497	0.3399	0.80185
FBgn0015781	-0.0686514	4.01728	0.286217	0.59962	0.908597
FBgn0015789	0.0540758	7.19811	0.819412	0.378069	0.822202
FBgn0015790	0.108445	8.04893	1.29018	0.271857	0.765295
FBgn0015791	0.0818584	7.08484	0.542684	0.47182	0.864316
FBgn0015793	0.0794428	4.07414	0.315253	0.58184	0.904127
FBgn0015794	0.127955	4.92267	1.49942	0.237547	0.740026
FBgn0015795	0.199233	7.74515	7.97007	0.0117642	0.196996
FBgn0015797	0.255213	6.45321	6.16778	0.0237975	0.294498
FBgn0015799	-0.185068	5.27624	5.62457	0.029854	0.328628
FBgn0015801	0.189351	7.42399	8.45584	0.00983715	0.176479
FBgn0015803	-0.0810855	7.90751	1.62527	0.219597	0.723802
FBgn0015805	0.125308	4.78537	0.827664	0.375734	0.822177
FBgn0015808	0.0160999	6.37104	0.0408237	0.842289	0.971845
FBgn0015818	0.198923	3.98021	1.88896	0.187261	0.689368
FBgn0015828	-0.0386873	4.28543	0.0830449	0.776715	0.959779
FBgn0015829	-0.0944225	3.7229	0.394546	0.538311	0.887556
FBgn0015834	0.107863	6.57021	2.48616	0.133374	0.618171
FBgn0015838	-0.0577929	4.61393	0.406998	0.532042	0.8869
FBgn0015872	0.117745	7.13823	2.51184	0.131515	0.61534
FBgn0015903	0.0970629	5.68487	0.43766	0.518117	0.881109
FBgn0015904	-1.63347	-0.486828	1.55898	0.229343	0.735349
FBgn0015905	-0.140108	2.53121	0.38355	0.543964	0.888356
FBgn0015919	-1.9119	0.606096	9.91094	0.00589565	0.124539
FBgn0015924	0.200563	7.85259	10.7196	0.00449849	0.101068
FBgn0015925	-0.186301	2.5812	1.05433	0.318976	0.796738
FBgn0015926	-1.26053	-0.21808	1.41816	0.250155	0.750108
FBgn0015929	-0.194066	1.87789	0.256234	0.619352	0.917769
FBgn0015949	-0.104549	6.93025	1.46841	0.242257	0.745136
FBgn0016013	-0.111311	2.57315	0.253152	0.621355	0.919173
FBgn0016031	0.500642	5.95223	48.6865	2.29454e-06	0.000240756
FBgn0016032	0.239212	4.55616	2.23717	0.153553	0.648635
FBgn0016034	-0.768036	0.48675	1.23957	0.28113	0.771323
FBgn0016038	-0.183949	4.62041	2.58447	0.126426	0.607669
FBgn0016041	0.0636731	5.66745	0.292511	0.595713	0.907394
FBgn0016047	-0.741653	0.41169	0.726799	0.405965	0.833652
FBgn0016053	-0.191757	0.984119	0.103238	0.751915	0.954765
FBgn0016054	0.366916	0.92377	0.556896	0.465762	0.863152
FBgn0016059	-0.0936463	7.33263	1.61545	0.220934	0.726231
FBgn0016061	-0.0898871	6.53465	1.75398	0.202999	0.700799
FBgn0016070	0.0166745	6.06015	0.0198493	0.889667	0.981658
FBgn0016075	-0.0300512	7.7569	0.0697181	0.795143	0.963169
FBgn0016076	0.735503	8.91929	88.5887	3.91224e-08	7.7273e-06
FBgn0016078	0.669442	6.31086	86.9944	4.45556e-08	8.60039e-06
FBgn0016081	0.019441	7.71173	0.030264	0.864069	0.977554
FBgn0016119	0.0244509	8.255	0.0469537	0.831154	0.970593
FBgn0016120	0.0532538	7.63559	0.35978	0.556581	0.893338
FBgn0016122	0.113685	5.4492	0.534707	0.47594	0.865085
FBgn0016123	-0.0301181	10.0193	0.0632216	0.8046	0.965766
FBgn0016126	0.00927071	7.6949	0.0122004	0.913349	0.987342
FBgn0016131	-0.0429481	3.79936	0.0924731	0.764766	0.957481
FBgn0016641	-0.0341727	6.364	0.260185	0.616586	0.916886
FBgn0016650	-0.770522	0.509355	1.08973	0.311225	0.795365
FBgn0016660	-0.182583	4.51936	1.63496	0.218289	0.722237
FBgn0016672	-0.0115522	3.48013	0.00493406	0.944824	0.991063
FBgn0016675	-0.335719	1.59937	1.05678	0.318432	0.796706
FBgn0016684	-0.536229	0.18764	0.712622	0.410359	0.835784
FBgn0016685	-0.107133	5.43177	1.12093	0.304607	0.791658
FBgn0016687	0.0619907	6.55601	0.606141	0.447002	0.857573
FBgn0016691	-0.0116696	6.45606	0.0121718	0.913464	0.987342
FBgn0016693	0.289389	7.29691	17.1702	0.000686299	0.0260345
FBgn0016694	0.10535	10.4062	0.842354	0.37177	0.820932
FBgn0016696	-0.10458	6.4441	2.96229	0.10347	0.569804
FBgn0016697	0.00741516	5.23652	0.00553476	0.941568	0.991063
FBgn0016698	0.139508	3.9943	1.00409	0.330447	0.801247
FBgn0016701	0.096345	5.79692	1.1193	0.304949	0.792053
FBgn0016715	0.575667	3.47098	7.57199	0.0137656	0.21585
FBgn0016726	0.0312922	8.25003	0.147651	0.70558	0.941697
FBgn0016754	0.123508	6.94989	3.5525	0.0767617	0.506421
FBgn0016756	-0.00996948	9.31249	0.0142355	0.906434	0.985141
FBgn0016762	-0.316425	2.38853	1.86635	0.189788	0.689368
FBgn0016794	0.276198	5.7989	11.1636	0.00389283	0.0944184
FBgn0016797	0.0219908	6.90901	0.122209	0.730966	0.950247
FBgn0016917	0.0179755	7.80531	0.0574461	0.81346	0.967263
FBgn0016920	-1.19709	1.07707	3.86344	0.0661767	0.471604
FBgn0016926	1.08671	9.0502	295.536	3.82582e-12	4.19267e-09
FBgn0016930	-0.170396	6.02821	5.71599	0.0287213	0.321907
FBgn0016970	0.137852	2.03289	0.343974	0.565292	0.897822
FBgn0016977	-0.0119103	10.8058	0.0210383	0.88639	0.981417
FBgn0016978	-0.0886089	4.63691	0.661489	0.427339	0.844827
FBgn0016983	0.0219018	5.65507	0.0420348	0.840001	0.971845
FBgn0016984	0.136901	7.4018	4.6694	0.045348	0.401497
FBgn0017414	-0.000895457	3.54824	1.4151e-05	0.997046	0.999335
FBgn0017418	0.103331	7.28791	1.71299	0.208106	0.708755
FBgn0017429	-0.0756149	4.29517	0.406314	0.532383	0.8869
FBgn0017430	-0.160232	2.84754	0.768964	0.392825	0.827207
FBgn0017448	-0.0189518	3.26296	0.0116488	0.915322	0.987538
FBgn0017456	-0.758219	-0.430504	0.838486	0.372704	0.820932
FBgn0017457	0.0560353	4.6309	0.20169	0.659063	0.931867
FBgn0017482	0.0750272	3.1375	0.18937	0.668944	0.9331
FBgn0017545	0.0290538	9.52569	0.125757	0.727256	0.949427
FBgn0017550	0.0145339	5.98896	0.0447643	0.834967	0.971414
FBgn0017551	-0.532572	2.8934	9.69614	0.00634503	0.131543
FBgn0017558	-0.00153597	8.73771	0.000192639	0.989093	0.997878
FBgn0017561	0.0168108	4.42825	0.0188469	0.892428	0.981658
FBgn0017566	-0.136484	7.59183	2.90406	0.106661	0.573919
FBgn0017567	-0.0250111	6.22886	0.122461	0.730701	0.950247
FBgn0017572	0.0975644	6.66027	1.38101	0.256212	0.755526
FBgn0017577	-0.569814	0.985619	1.01724	0.327389	0.799001
FBgn0017578	-0.110984	3.92068	0.548998	0.468892	0.863817
FBgn0017579	0.0875384	9.20321	1.59613	0.223594	0.726865
FBgn0017581	0.147761	12.1296	2.42789	0.137711	0.623555
FBgn0017590	-0.392081	3.07044	2.78284	0.113688	0.585537
FBgn0019624	-0.0226923	8.55511	0.0432692	0.83777	0.971845
FBgn0019637	-0.0730421	4.47383	0.460095	0.506756	0.878109
FBgn0019643	-0.23968	7.61727	4.82264	0.0428769	0.392296
FBgn0019644	0.0352712	6.5203	0.083987	0.775757	0.959506
FBgn0019661	-0.254187	1.48202	0.625116	0.440101	0.854037
FBgn0019662	-0.0600883	5.1748	0.225466	0.640981	0.925593
FBgn0019686	-0.235155	3.98253	1.31077	0.268958	0.764643
FBgn0019830	0.065778	5.12296	0.221459	0.644101	0.926194
FBgn0019890	0.227962	6.61482	8.96602	0.00818854	0.155315
FBgn0019925	-0.0187581	6.595	0.049533	0.826544	0.969692
FBgn0019928	1.10373	2.88637	23.7717	0.000144355	0.00737707
FBgn0019929	0.0788974	4.66304	0.578422	0.457406	0.86047
FBgn0019932	0.143435	4.575	1.74621	0.203955	0.701887
FBgn0019936	-0.0288028	9.43682	0.0513985	0.823593	0.968439
FBgn0019938	-0.103717	4.2108	0.354325	0.559727	0.895796
FBgn0019949	-0.163074	3.52797	0.981316	0.335838	0.801247
FBgn0019952	0.354263	2.98305	2.64073	0.122646	0.60272
FBgn0019957	0.0130129	6.49225	0.0205043	0.88783	0.981615
FBgn0019960	0.00964922	7.45867	0.0205166	0.887797	0.981615
FBgn0019968	0.13086	7.6852	3.88561	0.0652934	0.469213
FBgn0019972	0.316937	4.27943	3.22985	0.0906938	0.539839
FBgn0019982	-0.165556	5.16146	3.30438	0.0868565	0.530715
FBgn0019990	-0.097803	5.64426	1.67512	0.21297	0.715682
FBgn0020018	-0.00675235	3.1418	0.00217744	0.963328	0.995465
FBgn0020224	0.0600333	6.6297	0.552156	0.467637	0.863817
FBgn0020235	0.132839	7.66285	1.635	0.21868	0.722568
FBgn0020236	0.0287993	8.28267	0.0822673	0.777768	0.959989
FBgn0020238	0.212059	9.82317	2.41977	0.140477	0.629236
FBgn0020248	-0.140386	0.854317	0.0514277	0.823316	0.968324
FBgn0020249	-0.0809432	6.21844	0.967202	0.339242	0.801247
FBgn0020251	0.0225113	6.1425	0.0850013	0.774177	0.958793
FBgn0020255	0.141355	6.93893	3.93967	0.0636273	0.464674
FBgn0020257	0.0722726	7.63587	1.26469	0.276475	0.770073
FBgn0020258	-0.575186	0.666872	1.67992	0.212346	0.714446
FBgn0020261	-0.220738	5.11519	5.68687	0.0290767	0.324783
FBgn0020269	0.035376	5.48133	0.177574	0.678774	0.934568
FBgn0020270	-0.447958	2.23097	4.19924	0.056286	0.440161
FBgn0020272	-0.0214808	1.42434	0.00545577	0.941986	0.991063
FBgn0020278	0.479847	5.7981	15.2347	0.00120134	0.0405783
FBgn0020279	-0.0525834	8.16423	0.723968	0.406733	0.833652
FBgn0020294	-0.00495997	7.49307	0.00317976	0.955693	0.994303
FBgn0020299	-0.0208394	6.12677	0.0583572	0.812017	0.96691
FBgn0020300	0.488792	5.15777	18.4456	0.000495807	0.019955
FBgn0020304	0.0539612	7.93476	0.572404	0.459717	0.861082
FBgn0020305	0.0047513	3.11233	0.000785813	0.977965	0.996739
FBgn0020306	-0.0539329	8.19959	0.443255	0.514535	0.880041
FBgn0020307	0.0247782	5.58926	0.0693303	0.795496	0.963169
FBgn0020309	-0.034819	8.9819	0.200765	0.659792	0.931867
FBgn0020312	0.0606553	4.11275	0.197618	0.662287	0.931991
FBgn0020369	0.102814	5.65601	1.51791	0.234794	0.73774
FBgn0020370	-0.0048028	6.65426	0.00627021	0.937815	0.991063
FBgn0020372	-0.243663	0.50908	0.182659	0.67449	0.934008
FBgn0020378	-0.104917	8.6393	1.83407	0.193469	0.691371
FBgn0020379	-0.0465231	4.64146	0.227924	0.63918	0.924864
FBgn0020381	-0.216909	4.06551	2.23142	0.153654	0.648635
FBgn0020385	0.305984	5.07725	0.836849	0.381814	0.823647
FBgn0020386	0.661515	8.17425	114.939	5.84187e-09	1.64827e-06
FBgn0020388	-0.0858558	5.32119	0.549236	0.468797	0.863817
FBgn0020389	-0.0994357	3.8649	0.5826	0.455812	0.86047
FBgn0020391	-0.189377	1.67212	0.465631	0.504245	0.877931
FBgn0020392	0.275401	3.47789	3.52618	0.0777642	0.511325
FBgn0020407	0.082057	2.88971	0.156694	0.697168	0.939577
FBgn0020412	-0.0861264	6.99812	1.68631	0.211518	0.714446
FBgn0020414	0.24836	8.07032	11.2696	0.00376218	0.0925347
FBgn0020415	0.345083	8.5587	17.741	0.000592408	0.0230036
FBgn0020416	0.61982	7.10354	30.4196	4.51598e-05	0.00305076
FBgn0020429	0.23678	2.2657	1.35671	0.260277	0.758461
FBgn0020440	0.111176	5.90561	1.53793	0.23186	0.736815
FBgn0020443	-0.0455688	7.60931	0.489142	0.493819	0.873482
FBgn0020445	-0.0363011	5.43221	0.185784	0.671893	0.9331
FBgn0020493	0.0792926	8.36406	0.816362	0.378938	0.822202
FBgn0020496	0.0138871	8.36479	0.0252695	0.875581	0.97901
FBgn0020497	0.0844579	7.13401	1.37812	0.256691	0.755984
FBgn0020503	0.0108813	9.61372	0.028752	0.867365	0.977635
FBgn0020509	0.973382	-0.108641	1.81339	0.195875	0.694457
FBgn0020510	-0.0190645	6.41349	0.0588708	0.811208	0.966727
FBgn0020513	0.366707	5.52411	1.41911	0.261069	0.759116
FBgn0020521	0.170763	8.92542	4.8349	0.0420986	0.389609
FBgn0020545	0.747553	5.42607	33.7687	2.23679e-05	0.00175091
FBgn0020546	-0.612107	1.92616	3.48837	0.0792319	0.512656
FBgn0020616	-0.0912099	4.95263	0.792023	0.385976	0.824206
FBgn0020617	-2.61498	-0.407997	2.28897	0.150438	0.644838
FBgn0020618	0.0418321	9.59597	0.314859	0.582074	0.904127
FBgn0020620	0.149383	6.02721	2.72227	0.117407	0.592624
FBgn0020621	-0.00102915	7.19082	0.000146255	0.990492	0.997878
FBgn0020622	-0.00373594	6.16551	0.00233598	0.962018	0.995465
FBgn0020626	0.00345633	6.90201	0.0021697	0.963394	0.995465
FBgn0020633	0.325493	0.950337	0.378198	0.546756	0.889877
FBgn0020637	0.0372404	7.21246	0.0811372	0.779697	0.960194
FBgn0020642	1.04954	0.485246	5.56098	0.0306722	0.333539
FBgn0020647	-0.0126281	6.09433	0.0251875	0.875781	0.979062
FBgn0020653	0.126037	7.17921	1.19333	0.291063	0.778826
FBgn0020655	0.129877	4.79328	0.71073	0.411278	0.836206
FBgn0020660	0.093306	5.2026	0.885118	0.36005	0.813928
FBgn0020762	0.0986442	4.56133	0.657248	0.428796	0.845863
FBgn0020764	-0.180504	6.55386	1.89112	0.189306	0.689368
FBgn0020765	-0.277629	4.6619	3.41566	0.0821466	0.519622
FBgn0020767	0.0314955	6.3808	0.171362	0.684107	0.936363
FBgn0020887	-0.067264	5.44891	0.42827	0.521641	0.883195
FBgn0020909	-0.304332	1.61438	0.767447	0.393282	0.827207
FBgn0020910	0.133284	9.23847	0.446048	0.517603	0.881109
FBgn0020912	-0.554801	2.10897	4.27047	0.0544472	0.433456
FBgn0020930	-0.0847437	5.01567	0.797893	0.38426	0.824206
FBgn0021750	0.0778752	3.10737	0.283816	0.601142	0.909343
FBgn0021760	0.332024	7.31979	25.8304	9.37521e-05	0.00522417
FBgn0021761	-0.00251748	4.18056	0.000337066	0.985567	0.997878
FBgn0021764	-0.0284478	6.6834	0.146086	0.707065	0.942669
FBgn0021765	0.0173721	5.34783	0.00476435	0.946201	0.991063
FBgn0021767	-0.105387	4.43414	0.940122	0.345911	0.805078
FBgn0021768	-0.101671	4.13913	0.769872	0.392552	0.827207
FBgn0021776	-0.350381	1.01716	0.50958	0.485058	0.869999
FBgn0021795	-0.0274536	6.73808	0.0264799	0.873383	0.978655
FBgn0021796	-0.163651	6.74608	3.66214	0.0727442	0.494811
FBgn0021800	0.00704071	7.16467	0.00249396	0.960881	0.995381
FBgn0021814	0.284898	3.83597	4.20326	0.0561803	0.439767
FBgn0021825	0.168047	6.02059	4.00654	0.0616347	0.459685
FBgn0021847	-0.0162947	4.68405	0.0160898	0.900559	0.983136
FBgn0021856	-0.0654333	3.64658	0.175958	0.680151	0.934568
FBgn0021872	0.160097	9.72553	5.96421	0.0258857	0.304691
FBgn0021874	0.0655884	2.43335	0.0789181	0.782177	0.961636
FBgn0021875	-0.0477968	3.13289	0.0935409	0.763456	0.956914
FBgn0021895	-0.0286289	6.7198	0.0753676	0.787047	0.962413
FBgn0021906	0.0679366	8.34325	0.930967	0.348209	0.805436
FBgn0021944	0.00456126	3.63106	0.00066635	0.979708	0.996739
FBgn0021967	-0.00398427	7.49883	0.000823058	0.977518	0.996739
FBgn0021979	0.032105	6.99342	0.239802	0.630641	0.92248
FBgn0021995	-0.165937	4.1198	1.2408	0.280899	0.771323
FBgn0022023	0.138898	7.77272	3.00006	0.101461	0.564264
FBgn0022027	-0.12162	3.08578	0.507577	0.485904	0.870021
FBgn0022029	0.0218253	4.97592	0.06078	0.808235	0.966368
FBgn0022069	-0.135243	3.60847	0.687423	0.418592	0.839794
FBgn0022097	0.0761736	7.98766	0.723815	0.406781	0.833652
FBgn0022153	0.00954158	5.50548	0.00950057	0.923498	0.989019
FBgn0022160	0.159886	7.76215	3.48224	0.079473	0.512656
FBgn0022213	-0.0818248	4.92067	0.897576	0.356776	0.810988
FBgn0022224	0.12219	2.7506	0.313367	0.582961	0.904376
FBgn0022238	-0.00730435	7.13268	0.00202921	0.96478	0.995465
FBgn0022288	-0.157552	3.73157	1.05943	0.317843	0.796706
FBgn0022338	-0.185449	3.63536	1.45352	0.244564	0.746589
FBgn0022343	0.0324738	4.80168	0.100935	0.7546	0.954765
FBgn0022344	0.0639692	5.20889	0.25259	0.621739	0.919173
FBgn0022349	0.0108567	7.04563	0.0280979	0.868867	0.978593
FBgn0022355	-0.153062	8.93507	0.718825	0.413185	0.838355
FBgn0022359	-0.134401	5.09083	1.04404	0.321425	0.797998
FBgn0022361	-0.115052	6.65233	2.85375	0.109512	0.579694
FBgn0022382	0.0167494	8.50468	0.0306703	0.863058	0.977311
FBgn0022699	-0.249578	3.69879	3.41211	0.0822922	0.519622
FBgn0022702	-0.216119	2.28882	0.5955	0.45095	0.86047
FBgn0022709	0.0721535	7.46724	0.658128	0.428493	0.845863
FBgn0022710	-0.0200971	6.78985	0.075369	0.787	0.962413
FBgn0022724	-0.0108279	2.68847	0.00442745	0.947729	0.991284
FBgn0022764	-0.0307784	8.84271	0.208869	0.653472	0.930042
FBgn0022768	0.111106	7.23535	2.31817	0.146351	0.639274
FBgn0022770	0.11323	1.55888	0.18199	0.67505	0.934008
FBgn0022774	-0.0106209	4.22111	0.00600538	0.93914	0.991063
FBgn0022786	-0.0342184	3.22537	0.03623	0.851308	0.974677
FBgn0022787	0.263241	5.82749	4.33758	0.0533332	0.430111
FBgn0022800	0.0858173	5.54054	0.860571	0.366631	0.817161
FBgn0022893	0.0336089	8.04927	0.136048	0.716819	0.945652
FBgn0022935	-0.157162	4.95425	1.73933	0.204806	0.7026
FBgn0022936	0.266867	2.72559	1.67083	0.213531	0.716278
FBgn0022942	0.103145	5.04418	1.00098	0.331176	0.801247
FBgn0022943	0.233717	3.1346	1.85484	0.191091	0.689368
FBgn0022959	0.113937	8.15399	2.90947	0.106359	0.573815
FBgn0022960	0.0936226	4.5546	0.581704	0.456153	0.86047
FBgn0022981	-3.05592	0.6376	7.57563	0.0145299	0.223244
FBgn0022984	-0.0705478	5.72442	0.78256	0.388765	0.825825
FBgn0022985	0.00800819	6.5865	0.00874639	0.926588	0.989812
FBgn0022986	0.0003355	5.22349	9.71951e-06	0.997549	0.999335
FBgn0022987	0.0539307	6.31813	0.304819	0.5881	0.905501
FBgn0023000	-0.110261	4.6771	0.65584	0.429282	0.845902
FBgn0023001	-0.2441	5.09789	6.17715	0.0237061	0.294105
FBgn0023023	-0.014146	5.05975	0.0291481	0.866464	0.977635
FBgn0023076	0.18332	6.41512	3.24748	0.0893871	0.536539
FBgn0023081	-0.0748697	6.58054	0.973279	0.33777	0.801247
FBgn0023083	0.846999	7.72082	176.094	2.28328e-10	1.126e-07
FBgn0023090	-1.56813	-0.399204	2.62976	0.123372	0.603582
FBgn0023094	-0.254832	4.72403	7.10747	0.0163422	0.2395
FBgn0023095	0.0925693	8.03667	1.79394	0.198172	0.695959
FBgn0023096	-1.91136	1.08429	7.92216	0.012271	0.201379
FBgn0023097	-0.0778423	6.76622	1.22297	0.284264	0.773433
FBgn0023129	0.878327	7.43509	148.678	8.399e-10	3.18613e-07
FBgn0023130	-0.0820061	3.79332	0.388866	0.541217	0.888356
FBgn0023143	0.0445012	7.59739	0.299699	0.591224	0.906352
FBgn0023167	0.212834	3.54406	1.51911	0.234616	0.73774
FBgn0023169	-0.0248753	7.00115	0.053095	0.820612	0.967715
FBgn0023170	0.0551807	5.48251	0.0884774	0.770768	0.958689
FBgn0023171	-0.142701	2.56918	0.463831	0.505059	0.877979
FBgn0023172	0.0380946	9.1611	0.283543	0.601316	0.90935
FBgn0023174	-0.0553515	5.39054	0.423836	0.523778	0.883577
FBgn0023175	0.00614027	5.87097	0.00469521	0.946174	0.991063
FBgn0023177	0.0111517	4.40903	0.00664528	0.935987	0.991063
FBgn0023179	-0.139121	0.806701	0.0616389	0.806914	0.965981
FBgn0023180	0.0883958	-0.322678	0.0159384	0.901025	0.983136
FBgn0023181	-0.382805	2.32077	2.34997	0.14378	0.634311
FBgn0023212	0.172385	6.99374	2.2516	0.153025	0.648635
FBgn0023213	-0.0974847	9.34912	1.95299	0.180332	0.681996
FBgn0023214	1.58391	5.47112	219.652	4.0545e-11	2.85639e-08
FBgn0023215	0.299731	8.56223	8.30612	0.0104758	0.18475
FBgn0023216	0.0054357	3.76082	0.00124449	0.972272	0.99652
FBgn0023388	-0.123444	6.00706	2.67716	0.120271	0.598003
FBgn0023395	-0.697364	0.2982	0.918274	0.35143	0.807961
FBgn0023407	0.611999	8.44063	86.7815	4.53432e-08	8.60039e-06
FBgn0023415	2.39414	-0.0839379	4.36208	0.0523576	0.42855
FBgn0023416	-0.78112	0.0866486	1.31937	0.266694	0.763985
FBgn0023441	-0.0592261	7.45139	0.916531	0.351876	0.808609
FBgn0023458	-0.00695777	8.41992	0.00524186	0.943132	0.991063
FBgn0023477	0.0537505	6.15531	0.202138	0.658885	0.931867
FBgn0023479	0.240527	6.83537	0.739072	0.410663	0.835784
FBgn0023506	-0.29741	3.80616	6.04194	0.0250645	0.300014
FBgn0023507	0.175648	6.01673	3.16113	0.0933969	0.545465
FBgn0023508	-0.0233047	6.12645	0.114895	0.738811	0.952482
FBgn0023509	-0.0611289	4.76954	0.448531	0.512075	0.879589
FBgn0023510	-0.0175316	6.97728	0.0584133	0.811928	0.96691
FBgn0023511	-0.0600831	5.31769	0.3325	0.571787	0.900779
FBgn0023512	0.0500192	3.92077	0.164085	0.690502	0.93861
FBgn0023513	-0.399625	2.14961	2.55511	0.128454	0.610857
FBgn0023514	0.0278749	4.56421	0.0632093	0.804523	0.965766
FBgn0023515	0.128614	2.72197	0.0759817	0.78726	0.962413
FBgn0023516	0.0280011	4.5909	0.0256632	0.874763	0.978762
FBgn0023517	0.0673227	3.70916	0.213083	0.650244	0.928664
FBgn0023518	0.00964147	6.16598	0.0126557	0.911753	0.987041
FBgn0023519	-0.0175766	3.22353	0.00837248	0.928169	0.989894
FBgn0023520	-0.630505	1.78831	3.84027	0.0667302	0.473156
FBgn0023521	-0.28618	2.63686	2.41008	0.13907	0.626895
FBgn0023522	0.168259	3.91028	1.5292	0.233133	0.737151
FBgn0023524	-0.751256	-0.248359	0.477508	0.49893	0.875302
FBgn0023525	0.0787772	4.15877	0.304002	0.588596	0.905501
FBgn0023526	0.319692	6.41152	9.27996	0.00735893	0.144762
FBgn0023527	-0.0871086	3.31377	0.269146	0.610628	0.914606
FBgn0023528	0.061552	5.95616	0.619183	0.44224	0.854921
FBgn0023529	-0.0395868	7.90364	0.149568	0.703844	0.941604
FBgn0023530	-0.0742296	2.77382	0.156891	0.696989	0.939511
FBgn0023531	-0.17536	4.08743	1.07254	0.314956	0.796706
FBgn0023534	-0.107329	0.380107	0.0410893	0.841785	0.971845
FBgn0023535	0.347005	3.10354	1.43228	0.250099	0.750108
FBgn0023536	-0.0365696	2.45946	0.0320235	0.860103	0.977311
FBgn0023537	-0.138366	6.81049	4.07164	0.059764	0.452728
FBgn0023540	0.664154	7.29889	82.9424	6.25862e-08	1.1354e-05
FBgn0023541	-1.18073	0.0178505	1.23143	0.282828	0.771323
FBgn0023542	0.0221868	4.95059	0.0377308	0.848299	0.973568
FBgn0023545	-0.109453	3.72306	0.499624	0.489292	0.871108
FBgn0023549	0.168442	4.49868	0.71782	0.410407	0.835784
FBgn0023550	-0.562491	1.0091	1.52843	0.233245	0.737151
FBgn0024150	0.221354	5.09276	6.36417	0.0219635	0.282097
FBgn0024177	-6.04378	0.480638	14.5383	0.0017382	0.0511757
FBgn0024179	0.0293868	5.84371	0.131949	0.72092	0.947091
FBgn0024183	0.0721191	7.58134	0.984253	0.335136	0.801247
FBgn0024184	0.708845	1.6637	3.17189	0.0930196	0.545453
FBgn0024187	-0.0244672	6.89966	0.12518	0.727855	0.949427
FBgn0024188	0.0782983	4.80122	0.748063	0.399194	0.831521
FBgn0024189	-0.32284	4.56934	8.84293	0.00855562	0.161346
FBgn0024191	0.044697	2.64677	0.0566901	0.814667	0.967602
FBgn0024194	0.104529	2.59999	0.191417	0.667276	0.9331
FBgn0024196	-0.351938	3.94239	7.08655	0.016476	0.239617
FBgn0024222	0.0612507	4.466	0.223128	0.642705	0.925807
FBgn0024230	0.116352	4.36189	0.906831	0.354371	0.809769
FBgn0024232	-0.565353	1.17498	1.89902	0.186151	0.689193
FBgn0024234	-0.00477144	5.92483	0.00227554	0.962512	0.995465
FBgn0024236	0.0470919	5.44267	0.213964	0.649574	0.928664
FBgn0024238	0.438865	7.13857	26.8702	7.601e-05	0.00443602
FBgn0024244	0.0385554	8.81928	0.0705759	0.794389	0.963093
FBgn0024245	-0.240776	4.18528	3.481	0.0795217	0.512656
FBgn0024248	-0.0820085	6.73715	1.53205	0.232716	0.737151
FBgn0024250	-0.124335	5.99434	2.71175	0.118067	0.594132
FBgn0024251	-0.136848	2.29256	0.430283	0.520676	0.882528
FBgn0024273	0.248196	5.31681	7.97538	0.011741	0.196941
FBgn0024277	0.0177987	6.7625	0.0459347	0.832858	0.970876
FBgn0024285	0.0287992	5.34805	0.0597233	0.809874	0.966727
FBgn0024289	0.455763	4.21154	0.591685	0.46075	0.861819
FBgn0024291	0.0802108	7.61205	1.45877	0.243747	0.746237
FBgn0024293	0.0567931	6.76179	0.333757	0.571068	0.900679
FBgn0024314	-0.0331872	4.98036	0.142557	0.710449	0.943908
FBgn0024315	0.200343	9.08623	8.15347	0.0109903	0.190171
FBgn0024320	-0.00786325	6.88037	0.00533555	0.942651	0.991063
FBgn0024321	-0.10972	5.48955	1.37441	0.257307	0.756718
FBgn0024326	0.0948997	6.15101	1.079	0.313548	0.795818
FBgn0024329	-0.0452721	6.78064	0.263216	0.614556	0.916306
FBgn0024330	-0.0671368	3.71433	0.181271	0.675653	0.934008
FBgn0024352	0.284822	5.90115	7.2874	0.0152407	0.230245
FBgn0024360	-0.222815	2.41588	1.17851	0.292893	0.779493
FBgn0024361	-0.0305261	0.168244	0.00227602	0.962508	0.995465
FBgn0024362	0.0933962	6.44915	0.986883	0.334509	0.801247
FBgn0024364	-0.097346	4.40915	0.443969	0.514201	0.880041
FBgn0024365	-0.0169539	5.78474	0.0479513	0.829288	0.970049
FBgn0024366	-0.0479501	7.42072	0.407008	0.532037	0.8869
FBgn0024371	-0.052194	3.37477	0.124128	0.728952	0.949427
FBgn0024432	0.173545	6.17274	1.58846	0.226762	0.731881
FBgn0024491	-0.0574376	3.44754	0.1143	0.739462	0.952585
FBgn0024509	-0.124234	5.92509	1.54753	0.230469	0.735875
FBgn0024510	0.735994	4.50481	22.2338	0.000208121	0.00996457
FBgn0024542	0.0403276	3.24904	0.0653007	0.801388	0.965327
FBgn0024555	0.0106027	7.49911	0.0258633	0.87414	0.978655
FBgn0024556	-0.0409961	6.08092	0.181321	0.675611	0.934008
FBgn0024558	-0.0255563	3.1526	0.0342956	0.855282	0.975992
FBgn0024689	-0.0529205	4.07098	0.146831	0.706356	0.942477
FBgn0024698	0.1059	4.10712	0.412226	0.52945	0.886432
FBgn0024728	-0.102269	5.80091	1.95695	0.179914	0.6815
FBgn0024732	0.0731478	4.00513	0.249956	0.623549	0.920283
FBgn0024733	-0.0262224	9.19281	0.0995268	0.756258	0.95527
FBgn0024734	0.207272	5.77891	6.73197	0.0189457	0.25917
FBgn0024740	0.595554	-0.249001	0.583082	0.455629	0.86047
FBgn0024754	-0.0219766	6.46212	0.131829	0.721042	0.947091
FBgn0024804	-0.0706112	5.72212	0.479245	0.498161	0.875302
FBgn0024806	-0.0610075	6.30523	0.569061	0.461009	0.861977
FBgn0024807	-0.105064	7.51071	0.798889	0.384972	0.824206
FBgn0024811	-0.193323	6.65347	1.53659	0.236821	0.739003
FBgn0024814	0.125661	7.23519	2.4362	0.137082	0.622486
FBgn0024833	-0.146418	5.63166	3.53846	0.0772947	0.509257
FBgn0024836	-0.892575	2.01292	1.43588	0.256123	0.755526
FBgn0024841	-0.00692367	4.53674	0.00428603	0.948569	0.991284
FBgn0024846	0.0196932	4.69338	0.023264	0.880578	0.980349
FBgn0024887	0.0437337	3.19736	0.0808888	0.77955	0.960194
FBgn0024889	0.0371379	6.11624	0.18696	0.670923	0.9331
FBgn0024897	-0.00963736	2.01246	0.00109742	0.973961	0.996556
FBgn0024909	-0.00444164	3.20739	0.000536668	0.981789	0.996944
FBgn0024912	0.184754	2.09578	0.624503	0.440321	0.854058
FBgn0024913	-0.604281	0.141894	0.48645	0.494993	0.873683
FBgn0024920	-0.845099	-0.424853	0.613933	0.444147	0.856153
FBgn0024921	0.0524869	7.12351	0.665455	0.425983	0.844101
FBgn0024941	-0.438183	2.59871	2.91247	0.106192	0.573815
FBgn0024943	-1.57752	0.321561	4.53513	0.0481986	0.413017
FBgn0024944	-0.249304	6.8597	13.1763	0.00208517	0.0577697
FBgn0024945	0.0191547	4.89558	0.0236539	0.879589	0.980301
FBgn0024947	0.0067987	6.51736	0.00724782	0.933155	0.990665
FBgn0024956	0.13828	3.82652	0.886429	0.359704	0.813332
FBgn0024957	0.013878	5.23853	0.00839354	0.928166	0.989894
FBgn0024958	-0.0386173	3.95581	0.0431457	0.837963	0.971845
FBgn0024963	-0.585266	1.5273	2.76883	0.114536	0.587179
FBgn0024973	-0.135315	4.69426	1.55891	0.228835	0.735349
FBgn0024975	-0.113353	1.87591	0.16236	0.692042	0.93861
FBgn0024980	-0.0736109	4.38511	0.549554	0.468671	0.863817
FBgn0024983	-0.0184685	4.54674	0.0336222	0.856693	0.976603
FBgn0024985	0.555212	8.32041	26.8239	8.26399e-05	0.00473882
FBgn0024986	0.399432	4.85266	14.878	0.00127451	0.0426118
FBgn0024987	-0.00188587	7.25056	0.000312684	0.986104	0.997878
FBgn0024989	-0.0417343	3.57685	0.0969434	0.759335	0.95527
FBgn0024991	-0.231094	3.2651	2.01259	0.174167	0.674197
FBgn0024992	-0.16836	4.54777	2.15011	0.160909	0.656338
FBgn0024993	-0.196239	1.82404	0.626746	0.439516	0.853786
FBgn0024994	-0.402859	4.27949	6.91134	0.0176473	0.249007
FBgn0024995	-0.0563664	1.17984	0.0130656	0.910342	0.986913
FBgn0024996	0.0637978	4.86316	0.187809	0.670351	0.9331
FBgn0024997	-0.443459	0.21298	0.201299	0.65962	0.931867
FBgn0024998	0.0727179	3.81185	0.274556	0.607092	0.913085
FBgn0025109	-0.315354	3.70134	4.98367	0.039405	0.376462
FBgn0025111	0.0619558	0.713494	0.0220868	0.883614	0.980731
FBgn0025185	0.058805	2.95022	0.0983065	0.757706	0.95527
FBgn0025186	0.00738614	5.13308	0.00572088	0.940596	0.991063
FBgn0025335	0.228735	4.38622	4.26697	0.0545359	0.433456
FBgn0025336	-0.00876717	3.78428	0.0044499	0.947597	0.991284
FBgn0025352	0.220379	6.1677	2.88474	0.109203	0.579694
FBgn0025366	-0.00949718	6.52454	0.00963029	0.92298	0.989019
FBgn0025373	-0.0366312	4.55629	0.0890246	0.769056	0.958689
FBgn0025381	0.268326	6.5131	12.5898	0.00248869	0.0670655
FBgn0025388	-0.0728732	2.75185	0.113775	0.740037	0.952585
FBgn0025390	-0.129313	8.46565	0.951916	0.344942	0.804865
FBgn0025391	0.0100056	2.91616	0.0035388	0.953261	0.99366
FBgn0025393	-0.00879598	5.32489	0.00124705	0.972457	0.996556
FBgn0025394	-0.00617263	6.11976	0.00535773	0.942509	0.991063
FBgn0025454	0.326876	5.24285	1.41772	0.259196	0.758459
FBgn0025455	0.11096	7.86944	1.91847	0.184027	0.687315
FBgn0025456	0.330383	3.63632	3.9228	0.0641419	0.466542
FBgn0025457	-0.329479	3.72631	4.00255	0.0617514	0.459685
FBgn0025463	-0.133893	5.4053	1.94527	0.18115	0.683765
FBgn0025469	-0.0534304	3.35801	0.118176	0.735259	0.952239
FBgn0025519	0.0647661	4.66219	0.331999	0.572074	0.900779
FBgn0025525	-0.1201	7.59185	4.03035	0.0609426	0.45786
FBgn0025549	-0.0492575	5.04257	0.117779	0.735797	0.952259
FBgn0025558	-0.10469	2.87479	0.393022	0.539088	0.88781
FBgn0025571	-0.07787	6.21988	1.21624	0.285548	0.775217
FBgn0025574	0.256381	5.15822	4.6182	0.0464113	0.404875
FBgn0025582	0.031582	6.42548	0.0900398	0.767824	0.958689
FBgn0025583	-0.0266109	5.95536	0.0028071	0.958872	0.995107
FBgn0025592	0.0980106	4.78658	0.440607	0.515971	0.881109
FBgn0025595	0.320557	3.45768	1.2215	0.288039	0.7757
FBgn0025608	0.0616159	6.24472	0.519625	0.480849	0.867657
FBgn0025615	0.116174	4.38818	0.928033	0.348949	0.80636
FBgn0025620	0.46698	3.94657	7.52711	0.0139018	0.217295
FBgn0025621	-0.119004	6.14492	0.835413	0.374592	0.821935
FBgn0025624	0.156325	3.45984	0.816621	0.378864	0.822202
FBgn0025625	0.0262206	3.06104	0.0176033	0.896015	0.981725
FBgn0025626	-0.0369487	5.12085	0.177212	0.679082	0.934568
FBgn0025627	0.0841871	-0.118705	0.0142368	0.906429	0.985141
FBgn0025628	0.506598	6.66108	34.0363	2.03477e-05	0.00163162
FBgn0025629	0.24829	2.6889	1.6403	0.217572	0.721877
FBgn0025630	0.140129	2.82121	0.509829	0.484953	0.869999
FBgn0025631	0.324821	6.81745	23.8461	0.000142066	0.00732706
FBgn0025632	-0.408329	2.60341	3.60117	0.0749469	0.499461
FBgn0025633	0.0442128	5.68292	0.292381	0.59575	0.907394
FBgn0025634	0.10477	4.66504	0.837028	0.37311	0.820932
FBgn0025635	0.0197204	2.67872	0.0075554	0.931755	0.990665
FBgn0025637	-0.028345	7.95423	0.0845023	0.774821	0.959205
FBgn0025638	0.0921795	5.53754	0.741481	0.401232	0.832564
FBgn0025639	-0.131642	7.44574	3.24408	0.0895411	0.536539
FBgn0025640	0.0605434	5.56698	0.372468	0.549777	0.89129
FBgn0025641	0.116561	4.32164	0.824407	0.376653	0.822202
FBgn0025642	-0.0514517	0.565486	0.00850488	0.927605	0.989894
FBgn0025643	-0.100471	9.24781	1.66735	0.213986	0.716898
FBgn0025674	-0.120122	5.28581	1.97321	0.17821	0.680482
FBgn0025676	-0.0660731	4.3604	0.372168	0.549936	0.89129
FBgn0025678	-0.0286803	5.492	0.0420857	0.84003	0.971845
FBgn0025680	0.0357535	6.81551	0.252555	0.621763	0.919173
FBgn0025681	-0.0286488	6.80259	0.162227	0.692161	0.93861
FBgn0025682	0.114289	3.65713	0.692993	0.41675	0.839264
FBgn0025683	0.23835	8.87044	13.2329	0.00205025	0.0569623
FBgn0025684	0.247727	3.76669	4.38361	0.0516675	0.427493
FBgn0025692	0.419088	0.626382	0.689867	0.417782	0.839794
FBgn0025693	0.0820988	4.69913	0.66789	0.425153	0.844101
FBgn0025697	0.0311722	3.24303	0.03539	0.85302	0.974938
FBgn0025700	-0.0660867	4.96904	0.230755	0.637187	0.924539
FBgn0025702	0.138932	6.23845	2.58818	0.126172	0.607669
FBgn0025709	0.137444	4.42961	0.854425	0.368307	0.818929
FBgn0025712	0.322003	3.42999	4.7486	0.0437581	0.396611
FBgn0025716	0.184491	3.66489	1.54532	0.230789	0.735973
FBgn0025720	-0.142401	5.13037	2.52251	0.130753	0.614217
FBgn0025724	-0.0779172	6.36922	0.63931	0.435049	0.850364
FBgn0025725	-0.0358187	7.03322	0.10796	0.746652	0.953807
FBgn0025726	-0.132905	8.53232	3.88914	0.0651831	0.469213
FBgn0025739	0.214575	1.25401	0.275828	0.606267	0.912925
FBgn0025740	-0.0200429	5.72701	0.0578971	0.812744	0.967086
FBgn0025741	-0.0770799	8.60302	1.66098	0.214824	0.718485
FBgn0025742	0.0367651	4.76009	0.0897223	0.768181	0.958689
FBgn0025743	-0.0993646	5.43094	0.996343	0.332267	0.801247
FBgn0025777	0.0280012	5.95412	0.102123	0.75321	0.954765
FBgn0025781	0.348638	2.98176	5.32971	0.0338725	0.348731
FBgn0025790	-0.160703	5.08322	2.71704	0.117735	0.593513
FBgn0025800	0.0477341	7.82406	0.578643	0.457321	0.86047
FBgn0025802	-0.0909719	5.60304	0.993224	0.333004	0.801247
FBgn0025807	-0.421495	1.19038	1.64027	0.217576	0.721877
FBgn0025808	-0.118114	2.4114	0.36602	0.553214	0.891806
FBgn0025809	0.0405805	4.56991	0.0850013	0.774177	0.958793
FBgn0025814	-0.0409483	6.1706	0.18224	0.674841	0.934008
FBgn0025815	-0.337411	1.84037	0.965523	0.33965	0.801619
FBgn0025820	0.0895407	3.67055	0.48796	0.494334	0.873673
FBgn0025827	-0.0401013	4.61067	0.094212	0.762637	0.956739
FBgn0025830	-0.118605	4.50002	1.52484	0.233773	0.737151
FBgn0025832	0.544982	-0.122868	0.540606	0.472257	0.864316
FBgn0025833	-1.48752	-0.460231	1.51788	0.234798	0.73774
FBgn0025835	-1.3092	-0.0941896	4.49698	0.0490457	0.416911
FBgn0025836	-0.0011693	8.05278	0.000249097	0.987592	0.997878
FBgn0025837	0.456108	-0.132312	0.333207	0.571383	0.900679
FBgn0025839	-0.0821239	5.99784	0.772565	0.391743	0.827207
FBgn0025864	0.0527048	7.00238	0.414645	0.528259	0.886208
FBgn0025865	0.255385	5.17503	10.0344	0.00565371	0.121223
FBgn0025866	0.158195	6.46894	2.79507	0.112954	0.583926
FBgn0025874	0.00507083	3.93638	0.00151441	0.969414	0.995661
FBgn0025879	0.236545	7.33171	7.46117	0.0142563	0.220884
FBgn0025885	-0.00337852	7.78833	0.000998942	0.975167	0.996739
FBgn0025936	-0.0298515	7.15828	0.242622	0.628653	0.92248
FBgn0026015	0.0514768	4.73831	0.205848	0.65581	0.931488
FBgn0026056	-0.131483	4.78088	2.02353	0.173063	0.673202
FBgn0026059	0.0542125	8.28366	0.737033	0.402618	0.832823
FBgn0026060	-0.158305	2.25434	0.362861	0.554914	0.892525
FBgn0026061	-0.0595753	7.31808	0.542028	0.471684	0.864316
FBgn0026076	-0.0715007	6.87974	0.819959	0.377914	0.822202
FBgn0026077	-0.135724	7.44421	3.44952	0.0807741	0.516316
FBgn0026079	-0.0119884	3.36084	0.00564938	0.940968	0.991063
FBgn0026080	0.126013	4.67685	1.02756	0.325017	0.799001
FBgn0026083	-0.00798554	8.19461	0.0175659	0.896124	0.981725
FBgn0026084	0.158581	8.43341	1.54357	0.233123	0.737151
FBgn0026085	0.89452	-0.102614	1.10496	0.307971	0.793675
FBgn0026086	-0.193992	6.13568	7.46161	0.0142539	0.220884
FBgn0026088	-0.0627986	6.84922	0.351173	0.561483	0.895891
FBgn0026089	-0.186007	3.49772	1.56601	0.227822	0.734078
FBgn0026090	0.081811	4.10958	0.33462	0.570576	0.900679
FBgn0026143	-0.383922	2.1306	2.94874	0.104201	0.571474
FBgn0026144	0.0173801	3.54759	0.0133465	0.909388	0.986287
FBgn0026147	-0.279055	4.54161	3.34084	0.0854739	0.526837
FBgn0026148	-0.450803	1.64262	2.1578	0.160205	0.655455
FBgn0026149	-0.0566439	2.74471	0.115256	0.738418	0.952482
FBgn0026150	0.00628031	3.97223	0.00227568	0.962511	0.995465
FBgn0026160	0.221935	9.48604	4.20128	0.0564104	0.440311
FBgn0026169	-0.231629	8.61356	1.94759	0.18722	0.689368
FBgn0026179	0.168453	8.13906	7.00484	0.0170109	0.242805
FBgn0026181	0.0736895	8.25845	0.841363	0.371905	0.820932
FBgn0026189	0.0176783	6.23334	0.0529966	0.82069	0.967715
FBgn0026190	0.240301	4.63927	5.21753	0.0355618	0.35847
FBgn0026192	0.0152345	6.10239	0.0379177	0.847929	0.973568
FBgn0026196	0.0734251	3.79448	0.0984305	0.75805	0.95527
FBgn0026197	-0.160764	6.19334	3.25861	0.0888853	0.535536
FBgn0026199	-0.0348145	7.8014	0.284413	0.600763	0.909343
FBgn0026206	-0.0286275	8.14276	0.0587739	0.811588	0.96675
FBgn0026207	-0.0153428	3.77497	0.0145549	0.905395	0.984663
FBgn0026238	-0.0132621	5.68083	0.0121869	0.913411	0.987342
FBgn0026239	-0.0870503	5.71735	0.709951	0.411219	0.836206
FBgn0026250	0.152571	8.23526	3.84115	0.0667017	0.473156
FBgn0026252	-0.0441491	7.0266	0.231422	0.636637	0.924539
FBgn0026255	-0.0858065	4.68983	0.587648	0.453899	0.86047
FBgn0026257	-0.423743	1.16694	1.29983	0.270136	0.765295
FBgn0026259	-0.0688395	6.95144	0.840516	0.37214	0.820932
FBgn0026261	-0.208421	3.19958	2.36383	0.142677	0.633158
FBgn0026262	0.0273761	7.65461	0.173312	0.682421	0.935602
FBgn0026263	-0.158979	2.92269	0.762719	0.394712	0.827891
FBgn0026268	1.53009	0.95549	1.92686	0.19105	0.689368
FBgn0026309	-0.00709705	3.23697	0.00131514	0.971496	0.996061
FBgn0026313	0.157895	6.50699	5.50335	0.031436	0.336284
FBgn0026314	0.316543	0.44989	0.174643	0.681333	0.934718
FBgn0026315	0.0703104	4.20021	0.324554	0.576375	0.901111
FBgn0026316	0.0519266	5.71467	0.376911	0.547432	0.890243
FBgn0026317	-0.109033	5.7887	2.27426	0.149993	0.644049
FBgn0026319	0.0499802	3.12628	0.097006	0.75926	0.95527
FBgn0026323	-0.0479315	6.32071	0.440742	0.515715	0.881109
FBgn0026324	0.0207094	2.99672	0.0119883	0.914102	0.987538
FBgn0026326	-0.136014	4.23204	0.948977	0.34371	0.803403
FBgn0026369	0.151375	6.2239	2.07122	0.168356	0.666864
FBgn0026371	-0.176215	1.57278	0.286249	0.5996	0.908597
FBgn0026372	0.0768068	9.65575	0.544453	0.47071	0.864316
FBgn0026373	0.101234	3.39645	0.259465	0.617071	0.916886
FBgn0026374	-0.104484	3.34186	0.308842	0.58567	0.905402
FBgn0026375	0.0644094	7.06366	0.978196	0.336586	0.801247
FBgn0026376	0.398164	7.46078	32.21	2.79274e-05	0.00204035
FBgn0026378	0.263075	3.8429	2.59444	0.125746	0.607669
FBgn0026379	-0.178986	4.91563	3.61898	0.0742954	0.497134
FBgn0026380	-0.0640764	4.93316	0.51433	0.48306	0.869261
FBgn0026386	-0.0116394	3.29746	0.0054276	0.942136	0.991063
FBgn0026393	-0.33565	1.28304	0.790832	0.386325	0.824206
FBgn0026400	-0.0870222	4.08385	0.484236	0.495963	0.874673
FBgn0026401	0.0275369	8.04081	0.192382	0.666493	0.9331
FBgn0026402	0.0795532	2.59745	0.222051	0.643504	0.926132
FBgn0026403	-0.134514	5.4586	2.2817	0.149368	0.644049
FBgn0026404	0.0659925	3.15801	0.131824	0.721047	0.947091
FBgn0026409	0.0508515	9.46796	0.389085	0.541104	0.888356
FBgn0026411	0.0829368	7.5681	1.02761	0.325007	0.799001
FBgn0026415	0.0787317	10.8269	1.14002	0.300655	0.788136
FBgn0026417	-0.0106854	1.64356	0.00135385	0.97108	0.996061
FBgn0026418	0.330472	7.04722	21.4845	0.000239788	0.011262
FBgn0026427	0.0331022	6.67003	0.252086	0.622084	0.919194
FBgn0026428	0.0232929	5.36741	0.0333335	0.857326	0.97676
FBgn0026430	-0.0828104	4.26744	0.384809	0.543311	0.888356
FBgn0026431	-0.0648798	2.42576	0.0693499	0.795468	0.963169
FBgn0026432	0.0633575	2.89025	0.0969835	0.759287	0.95527
FBgn0026433	0.0986299	3.97108	0.361808	0.555483	0.892737
FBgn0026438	-0.0417384	1.02058	0.007494	0.932032	0.990665
FBgn0026439	-0.10052	6.859	2.05232	0.170202	0.670625
FBgn0026441	0.0436882	5.1342	0.213903	0.649621	0.928664
FBgn0026479	0.1587	6.0709	4.48157	0.0493929	0.416911
FBgn0026533	-0.0547255	6.95627	0.512979	0.483627	0.869488
FBgn0026562	0.141946	5.60242	1.25256	0.279116	0.770478
FBgn0026563	-0.116027	0.454768	0.0318566	0.860464	0.977311
FBgn0026565	0.0877939	1.70388	0.0725541	0.790913	0.962751
FBgn0026566	0.012454	4.72864	0.00885833	0.926121	0.989743
FBgn0026570	0.372827	3.23973	3.29519	0.0872593	0.532244
FBgn0026573	0.0075874	5.81754	0.0116074	0.915472	0.987538
FBgn0026575	-0.0270888	7.09315	0.130963	0.721919	0.947525
FBgn0026576	0.392788	5.01413	5.50591	0.0327229	0.342143
FBgn0026577	-0.0550418	7.45084	0.874664	0.362832	0.815916
FBgn0026582	0.167769	4.0692	1.74054	0.204656	0.7026
FBgn0026592	-0.0449799	4.6505	0.188715	0.66948	0.9331
FBgn0026593	0.618231	3.20268	13.7252	0.00177313	0.0515883
FBgn0026597	-0.029409	5.66134	0.145519	0.707605	0.942669
FBgn0026598	-0.00152106	2.03007	3.24372e-05	0.995522	0.999215
FBgn0026602	-0.0802108	4.35138	0.599579	0.44943	0.859451
FBgn0026616	-0.0010302	3.01199	2.34826e-05	0.99619	0.99923
FBgn0026619	-0.00517441	3.95453	0.00131288	0.97152	0.996061
FBgn0026620	0.0494889	7.57436	0.571761	0.459965	0.861331
FBgn0026630	0.230571	4.96312	2.87194	0.108476	0.57903
FBgn0026634	-0.187072	4.17423	2.80421	0.11241	0.583505
FBgn0026666	-0.0670024	3.54339	0.149268	0.704054	0.941604
FBgn0026679	-0.0038731	3.93045	0.00104902	0.974541	0.996672
FBgn0026702	-0.055537	1.16952	0.0183952	0.893716	0.981658
FBgn0026713	-0.0624633	5.54264	0.33054	0.572912	0.901016
FBgn0026718	0.788394	4.70977	20.8815	0.000320087	0.0140312
FBgn0026721	0.207925	4.31819	0.87321	0.365742	0.817161
FBgn0026722	-0.207348	4.31256	3.02982	0.0999102	0.559577
FBgn0026737	-0.580372	2.06025	4.35679	0.0523112	0.428526
FBgn0026738	-0.274177	2.96103	2.34606	0.144094	0.634311
FBgn0026741	0.0481897	3.21605	0.0909933	0.766596	0.958294
FBgn0026749	-0.10446	5.00241	1.14433	0.299772	0.788021
FBgn0026751	0.400108	2.95714	5.80618	0.0276517	0.314204
FBgn0026760	0.219829	2.16308	0.860469	0.366659	0.817161
FBgn0026761	0.0831677	5.36244	1.02034	0.326674	0.799001
FBgn0026777	0.0391634	6.52696	0.328199	0.574261	0.901111
FBgn0026787	0.0197622	5.61218	0.0604073	0.808812	0.96653
FBgn0026869	-0.133919	8.97528	2.33365	0.145092	0.637461
FBgn0026872	-0.292034	3.83873	3.87	0.0657839	0.471107
FBgn0026873	-0.149371	2.87172	0.438912	0.516577	0.881109
FBgn0026876	0.826607	1.99137	5.91867	0.0263809	0.307911
FBgn0026878	0.0668507	0.641591	0.0101246	0.921035	0.989019
FBgn0026879	-0.208979	5.53664	3.30336	0.0869009	0.530715
FBgn0027052	-0.211856	4.35142	3.35395	0.0847202	0.525943
FBgn0027053	0.0625389	4.07074	0.289486	0.597561	0.907587
FBgn0027054	0.0840346	4.76984	0.714535	0.409744	0.835152
FBgn0027055	0.264695	4.43852	5.84718	0.0271806	0.311801
FBgn0027057	-0.0275405	4.60885	0.0587592	0.811383	0.966727
FBgn0027066	0.111378	6.68349	2.69438	0.119168	0.596377
FBgn0027070	0.135747	4.9936	1.1863	0.291356	0.779213
FBgn0027073	0.27896	2.56889	0.631105	0.439444	0.853786
FBgn0027074	-0.0383973	4.2848	0.063971	0.803375	0.965615
FBgn0027079	-0.0477192	5.49845	0.24971	0.623719	0.920283
[truncated: 7,864 more rows]

## Sheet: Table S2
Gene	logFC	logCPM	F	PValue	FDR
FBgn0000003	0.600591	0.373198	0.784054	0.388322	0.999892
FBgn0000008	-0.0449938	5.58352	0.249904	0.623585	0.999892
FBgn0000014	0.021712	8.77356	0.0641795	0.803062	0.999892
FBgn0000015	-0.0775779	8.71484	0.909187	0.353762	0.999892
FBgn0000017	-0.112701	5.97229	2.03289	0.172127	0.999892
FBgn0000018	0.0979423	2.32516	0.0736687	0.789414	0.999892
FBgn0000024	-0.0207339	4.3731	0.0280471	0.868985	0.999892
FBgn0000028	-1.10102	-0.444845	0.881385	0.36104	0.999892
FBgn0000032	0.0184844	3.56116	0.00825431	0.928677	0.999892
FBgn0000036	-1.04858	0.212811	0.62202	0.444178	0.999892
FBgn0000037	-0.353019	3.67245	3.82904	0.0670918	0.999892
FBgn0000038	-0.126198	0.702907	0.0672657	0.798491	0.999892
FBgn0000042	0.0428027	10.6721	0.169669	0.685581	0.999892
FBgn0000043	0.0154778	5.38429	0.00699375	0.93446	0.999892
FBgn0000044	0.0162479	12.5574	0.0117215	0.915073	0.999892
FBgn0000045	-1.09433	2.43833	0.295057	0.59986	0.999892
FBgn0000046	0.0871108	11.2556	0.348644	0.562897	0.999892
FBgn0000047	-1.41644	0.391512	6.3418	0.022164	0.999892
FBgn0000052	0.111338	4.35525	0.178645	0.678964	0.999892
FBgn0000053	0.328251	5.26782	2.24551	0.156822	0.999892
FBgn0000055	0.043834	1.86227	0.0187291	0.892762	0.999892
FBgn0000057	0.00315846	4.4583	0.000621116	0.980409	0.999892
FBgn0000061	0.204556	2.99003	1.10661	0.307621	0.999892
FBgn0000063	-0.751094	0.168902	1.07108	0.315276	0.999892
FBgn0000064	0.0288877	11.038	0.133812	0.719048	0.999892
FBgn0000075	-0.671201	-0.134553	0.729176	0.405085	0.999892
FBgn0000077	-0.00603009	3.1687	0.000839172	0.977229	0.999892
FBgn0000078	-0.725788	2.03102	2.932	0.105755	0.999892
FBgn0000079	-2.28498	1.55355	4.34289	0.0620995	0.999892
FBgn0000083	0.0533962	8.82052	0.262813	0.614825	0.999892
FBgn0000084	0.067667	5.18676	0.275948	0.606189	0.999892
FBgn0000094	-2.30719	-0.761452	4.02425	0.061119	0.999892
FBgn0000097	0.0262417	7.34308	0.0701654	0.794298	0.999892
FBgn0000100	-0.0359712	9.46914	0.0366482	0.851076	0.999892
FBgn0000108	-0.350622	4.52418	2.55451	0.130481	0.999892
FBgn0000109	-0.196784	2.81821	0.661969	0.427174	0.999892
FBgn0000114	0.136182	5.35622	0.211407	0.654543	0.999892
FBgn0000115	-0.0873863	5.36636	0.819483	0.378049	0.999892
FBgn0000116	0.00860515	10.7506	0.00333059	0.954679	0.999892
FBgn0000117	-0.0272409	7.73636	0.0810599	0.779323	0.999892
FBgn0000119	0.041491	5.95437	0.0621586	0.806488	0.999892
FBgn0000139	-0.144861	4.45265	0.682925	0.420089	0.999892
FBgn0000140	-0.395948	1.88044	0.290175	0.599397	0.999892
FBgn0000146	0.138329	0.814459	0.0374716	0.848814	0.999892
FBgn0000147	1.18003	0.0779711	1.02196	0.326301	0.999892
FBgn0000150	-0.126681	7.49476	0.963301	0.340848	0.999892
FBgn0000152	-0.111215	4.8352	1.06941	0.315643	0.999892
FBgn0000153	0.331768	2.76835	1.84571	0.192131	0.999892
FBgn0000157	0.0805417	6.56744	0.724955	0.40642	0.999892
FBgn0000163	-0.00941972	7.19294	0.0120901	0.913739	0.999892
FBgn0000173	-0.0233822	7.05106	0.0842366	0.775165	0.999892
FBgn0000179	-0.115442	5.63398	0.681462	0.420702	0.999892
FBgn0000180	-0.441129	1.34457	1.79847	0.197633	0.999892
FBgn0000181	-0.0861354	9.22963	0.663984	0.426485	0.999892
FBgn0000183	0.00648935	7.43311	0.0067556	0.935459	0.999892
FBgn0000206	-1.97175	-0.383784	2.51213	0.131495	0.999892
FBgn0000212	0.013812	7.16775	0.0309018	0.862547	0.999892
FBgn0000221	0.524209	1.5058	2.06362	0.169095	0.999892
FBgn0000228	0.0164672	6.98773	0.048082	0.82906	0.999892
FBgn0000229	0.254545	5.42926	4.96274	0.0397716	0.999892
FBgn0000233	-0.0660306	6.4985	0.42977	0.520922	0.999892
FBgn0000239	0.0552502	6.3557	0.450908	0.510974	0.999892
FBgn0000241	-0.837747	-0.270092	0.560653	0.464438	0.999892
FBgn0000244	0.0119761	7.80325	0.0212786	0.885747	0.999892
FBgn0000246	-0.137959	2.57566	0.298435	0.592	0.999892
FBgn0000247	0.0273955	6.5025	0.0792437	0.781741	0.999892
FBgn0000250	0.0984058	8.30244	1.8385	0.192958	0.999892
FBgn0000251	-0.109889	2.70395	0.042259	0.840453	0.999892
FBgn0000253	0.135022	9.9211	0.558825	0.467354	0.999892
FBgn0000256	0.0282866	4.80307	0.04109	0.841783	0.999892
FBgn0000257	0.110348	4.14006	0.428133	0.521707	0.999892
FBgn0000259	0.068855	8.32767	0.18184	0.676267	0.999892
FBgn0000261	0.0312747	7.45346	0.128675	0.724249	0.999892
FBgn0000273	0.0415787	9.48683	0.197457	0.662415	0.999892
FBgn0000277	-0.639539	-0.253996	0.303561	0.589124	0.999892
FBgn0000283	-0.00959951	7.09732	0.00865095	0.926988	0.999892
FBgn0000286	0.0282513	7.56898	0.0556458	0.816401	0.999892
FBgn0000287	-0.741995	0.869243	0.779477	0.391257	0.999892
FBgn0000289	-0.0477798	7.36722	0.329604	0.573451	0.999892
FBgn0000299	0.127113	8.51164	1.16375	0.295936	0.999892
FBgn0000303	-0.54434	0.405276	0.595385	0.450993	0.999892
FBgn0000307	0.0876912	6.94866	1.54075	0.23145	0.999892
FBgn0000308	0.0807615	9.63929	0.321048	0.578839	0.999892
FBgn0000316	0.0902863	4.53985	0.439717	0.516197	0.999892
FBgn0000317	-0.0276901	7.05739	0.0685045	0.796688	0.999892
FBgn0000318	0.101223	6.30577	0.935681	0.347023	0.999892
FBgn0000319	0.0364887	8.58429	0.0686546	0.796701	0.999892
FBgn0000320	-0.489081	1.29996	0.510521	0.485525	0.999892
FBgn0000326	0.142845	3.16248	0.595765	0.450851	0.999892
FBgn0000330	-0.0812482	3.71052	0.136589	0.716283	0.999892
FBgn0000339	0.204591	3.84292	1.67265	0.213294	0.999892
FBgn0000346	-0.525313	1.58545	2.69075	0.119399	0.999892
FBgn0000351	-0.366395	0.135089	0.328109	0.574313	0.999892
FBgn0000352	-0.065031	4.33085	0.179498	0.677145	0.999892
FBgn0000355	2.16273	2.64632	0.704699	0.42243	0.999892
FBgn0000356	1.21635	1.69778	0.195385	0.668581	0.999892
FBgn0000357	2.10586	2.55953	0.691154	0.426766	0.999892
FBgn0000358	-0.703925	2.98443	0.0664599	0.80376	0.999892
FBgn0000359	-1.52069	3.64051	0.729184	0.42055	0.999892
FBgn0000360	-1.16543	5.0605	0.446307	0.520478	0.999892
FBgn0000370	-0.0372572	8.48701	0.190543	0.667988	0.999892
FBgn0000376	-0.068305	5.21784	0.517147	0.481882	0.999892
FBgn0000377	0.0313562	4.63608	0.0755019	0.786817	0.999892
FBgn0000382	-0.0146087	9.21212	0.0305658	0.863289	0.999892
FBgn0000384	-0.0960615	4.76282	0.521812	0.479941	0.999892
FBgn0000394	0.0221545	6.57289	0.0498391	0.826018	0.999892
FBgn0000395	0.0199682	4.01175	0.00771368	0.931083	0.999892
FBgn0000404	0.232115	3.16852	0.0950412	0.764232	0.999892
FBgn0000405	0.296782	3.9004	0.0630988	0.807161	0.999892
FBgn0000406	0.44518	6.68998	1.06813	0.327349	0.999892
FBgn0000411	0.083266	2.97442	0.137723	0.715164	0.999892
FBgn0000412	0.132451	6.28265	1.46377	0.242973	0.999892
FBgn0000414	-0.121278	7.48875	1.30692	0.26888	0.999892
FBgn0000416	0.131665	10.2174	3.13382	0.0947091	0.999892
FBgn0000422	0.484365	4.65825	15.7348	0.00100565	0.999892
FBgn0000426	0.511896	3.00602	4.21235	0.0559422	0.999892
FBgn0000427	-0.694965	2.8732	0.188434	0.67416	0.999892
FBgn0000439	-1.10735	-0.669468	0.979907	0.336176	0.999892
FBgn0000442	-0.369575	0.401544	0.245085	0.626928	0.999892
FBgn0000447	0.126779	3.5709	0.516577	0.48212	0.999892
FBgn0000448	0.231497	1.45009	0.189775	0.668673	0.999892
FBgn0000451	0.209699	3.10354	0.360449	0.55769	0.999892
FBgn0000454	0.0350107	6.01437	0.067334	0.798438	0.999892
FBgn0000455	-0.146137	4.21865	0.562384	0.46372	0.999892
FBgn0000459	0.0296447	4.13315	0.0455027	0.833633	0.999892
FBgn0000463	-0.0464894	6.89082	0.323358	0.577071	0.999892
FBgn0000464	-0.100315	2.31638	0.194989	0.664391	0.999892
FBgn0000473	-0.0212622	4.12177	0.00256487	0.960552	0.999892
FBgn0000477	0.246941	3.56453	2.29537	0.148229	0.999892
FBgn0000479	-0.00917484	8.27465	0.00672996	0.935581	0.999892
FBgn0000482	-0.0570159	4.6689	0.179683	0.676989	0.999892
FBgn0000489	0.00906839	9.61185	0.00950996	0.923461	0.999892
FBgn0000490	-0.0520891	7.14532	0.394079	0.538549	0.999892
FBgn0000492	0.180229	2.38331	0.180855	0.676739	0.999892
FBgn0000499	-0.121756	5.3755	1.42636	0.248844	0.999892
FBgn0000504	-0.0623521	8.66691	0.564292	0.462863	0.999892
FBgn0000520	-0.0226364	3.16713	0.0110709	0.917441	0.999892
FBgn0000524	-0.0951532	5.48215	1.03525	0.323265	0.999892
FBgn0000527	0.111061	5.4934	0.392612	0.540223	0.999892
FBgn0000533	-0.127905	5.51271	0.677449	0.422272	0.999892
FBgn0000535	-0.604985	1.69817	3.96411	0.0628905	0.999892
FBgn0000536	-0.0444235	8.57767	0.190371	0.668127	0.999892
FBgn0000541	-0.018229	8.32992	0.0607107	0.808342	0.999892
FBgn0000542	0.00206237	6.00415	0.000424713	0.983799	0.999892
FBgn0000543	-0.18675	4.59914	1.62214	0.220022	0.999892
FBgn0000546	0.00252757	7.63957	0.00099688	0.975182	0.999892
FBgn0000547	0.000448967	7.4665	2.68897e-05	0.995923	0.999892
FBgn0000557	0.0788007	7.85188	0.582311	0.455922	0.999892
FBgn0000559	-0.0408524	10.6389	0.0688718	0.796348	0.999892
FBgn0000560	0.0488828	4.56709	0.128873	0.724047	0.999892
FBgn0000562	-0.0519089	7.82126	0.360569	0.556153	0.999892
FBgn0000565	-0.0273681	4.52536	0.0350962	0.853624	0.999892
FBgn0000566	-0.110051	5.26052	1.07217	0.315036	0.999892
FBgn0000567	-0.0858477	6.62892	1.26012	0.277314	0.999892
FBgn0000568	0.0546026	8.84484	0.53425	0.474832	0.999892
FBgn0000575	0.0127467	8.78353	0.011086	0.917398	0.999892
FBgn0000576	-0.0688579	5.67721	0.519334	0.48097	0.999892
FBgn0000577	-0.0813308	5.20358	0.627557	0.439225	0.999892
FBgn0000578	0.0598727	6.14212	0.31151	0.58407	0.999892
FBgn0000579	0.0257911	10.0171	0.100458	0.75516	0.999892
FBgn0000581	-0.00836004	7.61947	0.0128543	0.911067	0.999892
FBgn0000588	0.140702	3.26852	0.493653	0.491862	0.999892
FBgn0000592	0.125737	7.23903	2.73056	0.116889	0.999892
FBgn0000611	-0.00295312	7.16465	0.00152272	0.96933	0.999892
FBgn0000615	-0.258158	1.52402	0.265411	0.613096	0.999892
FBgn0000617	0.249059	3.11121	1.34921	0.26155	0.999892
FBgn0000618	-0.209653	2.4618	0.747864	0.399255	0.999892
FBgn0000625	-0.291383	4.38068	3.28852	0.0875531	0.999892
FBgn0000629	0.0571895	5.07772	0.3339	0.570987	0.999892
FBgn0000633	0.215868	2.41328	0.576499	0.458142	0.999892
FBgn0000635	0.0406829	7.64037	0.200444	0.660045	0.999892
FBgn0000636	0.145127	7.59312	3.57929	0.0757562	0.999892
FBgn0000639	-1.34371	-0.645918	0.873387	0.363173	0.999892
FBgn0000644	-0.0200127	-0.283426	0.000277156	0.986912	0.999892
FBgn0000658	0.115463	2.00479	0.159411	0.694696	0.999892
FBgn0000659	-0.584474	2.30708	0.406851	0.538103	0.999892
FBgn0000662	-0.120769	6.02888	1.79014	0.198625	0.999892
FBgn0000667	0.00705633	9.60304	0.00483781	0.945364	0.999892
FBgn0000709	-0.0193546	5.43952	0.0158801	0.901241	0.999892
FBgn0000711	0.0491016	6.7546	0.295065	0.594081	0.999892
FBgn0000719	0.0445325	6.16627	0.154489	0.699192	0.999892
FBgn0000721	0.0541602	8.74354	0.601819	0.448599	0.999892
FBgn0000723	-0.175533	6.20583	2.32517	0.14578	0.999892
FBgn0000810	0.0937222	5.19327	0.525486	0.478423	0.999892
FBgn0000826	0.891402	0.106537	1.2617	0.277025	0.999892
FBgn0000927	1.46284	0.894294	4.3842	0.0516533	0.999892
FBgn0000964	0.54346	2.42687	0.277916	0.609977	0.999892
FBgn0000996	-0.115905	3.075	0.390763	0.540243	0.999892
FBgn0001075	-0.166174	3.92827	0.847539	0.370197	0.999892
FBgn0001078	0.0508831	6.49482	0.334776	0.570487	0.999892
FBgn0001079	-0.0461688	4.01657	0.11552	0.73813	0.999892
FBgn0001083	0.418502	2.01542	2.03138	0.172277	0.999892
FBgn0001084	-0.191304	1.84021	0.420533	0.52538	0.999892
FBgn0001085	-0.13816	3.94774	0.962755	0.340324	0.999892
FBgn0001086	-0.39301	0.425756	0.248987	0.624218	0.999892
FBgn0001087	-0.0239398	6.14599	0.0541079	0.818855	0.999892
FBgn0001089	-0.0319908	8.67295	0.067392	0.798353	0.999892
FBgn0001090	-0.033398	6.1147	0.0593637	0.810512	0.999892
FBgn0001091	0.0507041	8.68489	0.197825	0.662123	0.999892
FBgn0001092	0.103823	9.06173	0.838938	0.372578	0.999892
FBgn0001098	0.0184809	8.41387	0.0422067	0.839679	0.999892
FBgn0001104	0.0323588	5.01614	0.0534482	0.819942	0.999892
FBgn0001105	0.0353771	8.77262	0.121725	0.731477	0.999892
FBgn0001108	0.0377871	6.61549	0.150202	0.703177	0.999892
FBgn0001112	-0.0731864	4.30055	0.130891	0.722101	0.999892
FBgn0001114	0.240533	6.87171	0.802323	0.390966	0.999892
FBgn0001120	0.658962	0.944821	0.338248	0.570088	0.999892
FBgn0001122	-6.04065e-05	7.23911	1.85142e-07	0.999662	0.999892
FBgn0001123	0.0247003	6.47448	0.0707205	0.793506	0.999892
FBgn0001124	0.0412373	6.62476	0.0927624	0.764598	0.999892
FBgn0001125	-0.0242123	6.90773	0.0331785	0.857747	0.999892
FBgn0001128	0.0552283	8.98264	0.502368	0.488118	0.999892
FBgn0001133	-0.150959	4.20125	1.32449	0.265801	0.999892
FBgn0001134	-0.0235196	-0.371596	0.000357427	0.985145	0.999892
FBgn0001137	-0.129398	5.78594	1.73765	0.205014	0.999892
FBgn0001138	0.209526	0.34163	0.0536868	0.819621	0.999892
FBgn0001139	0.0866776	6.93678	1.14667	0.299295	0.999892
FBgn0001142	0.112454	6.25449	0.912116	0.353008	0.999892
FBgn0001145	0.0659048	9.8961	0.591523	0.45244	0.999892
FBgn0001147	-0.379962	3.11063	2.99837	0.101549	0.999892
FBgn0001148	-0.162806	2.05189	0.351901	0.56089	0.999892
FBgn0001149	0.135968	8.81009	1.90133	0.185897	0.999892
FBgn0001150	0.639287	-0.26516	0.514669	0.482918	0.999892
FBgn0001168	0.126861	9.99124	1.81041	0.196225	0.999892
FBgn0001169	-0.00458257	6.07246	0.00221621	0.963004	0.999892
FBgn0001179	-0.0325424	3.27063	0.0381173	0.847534	0.999892
FBgn0001180	-0.0476771	5.4929	0.214742	0.648985	0.999892
FBgn0001185	0.113636	4.05473	0.498752	0.489666	0.999892
FBgn0001186	0.034158	11.3017	0.074136	0.788704	0.999892
FBgn0001187	0.470779	4.41416	2.632	0.129139	0.999892
FBgn0001189	-0.0569422	5.92342	0.480768	0.497489	0.999892
FBgn0001197	-0.0264976	5.43472	0.0295617	0.865579	0.999892
FBgn0001202	0.117782	4.92408	1.22598	0.283693	0.999892
FBgn0001206	0.045453	3.95453	0.0989749	0.756912	0.999892
FBgn0001208	0.535942	4.22162	3.28797	0.0926059	0.999892
FBgn0001215	0.0975793	7.78453	1.10992	0.306921	0.999892
FBgn0001216	0.0401968	4.36939	0.0370298	0.849779	0.999892
FBgn0001218	0.114633	9.09271	0.947642	0.344041	0.999892
FBgn0001220	0.0473649	6.98242	0.137023	0.71601	0.999892
FBgn0001222	0.113813	6.03509	2.08314	0.167203	0.999892
FBgn0001224	-0.91747	-0.130833	1.5955	0.223681	0.999892
FBgn0001225	0.0949816	3.49573	0.0828377	0.777639	0.999892
FBgn0001226	0.363835	3.15864	2.35525	0.143359	0.999892
FBgn0001227	-0.707706	-0.717715	0.305632	0.587608	0.999892
FBgn0001230	0.256024	5.16877	1.84509	0.193956	0.999892
FBgn0001233	0.233617	7.83685	1.14517	0.306303	0.999892
FBgn0001234	0.0843128	12.2745	0.297723	0.592607	0.999892
FBgn0001235	0.0244304	10.0112	0.0388429	0.84611	0.999892
FBgn0001247	0.121989	6.16244	0.8908	0.358695	0.999892
FBgn0001248	0.127814	8.68972	3.33471	0.0855421	0.999892
FBgn0001250	-0.0649073	8.66616	0.380142	0.545739	0.999892
FBgn0001253	0.0267719	5.63244	0.0202383	0.888861	0.999892
FBgn0001255	0.106782	1.50907	0.0814293	0.778835	0.999892
FBgn0001257	0.152927	5.67643	1.23762	0.281652	0.999892
FBgn0001258	0.0569747	7.14082	0.269335	0.610503	0.999892
FBgn0001259	0.167251	2.34857	0.481834	0.497019	0.999892
FBgn0001263	-0.471414	0.085137	0.312145	0.58369	0.999892
FBgn0001269	-0.283803	4.66148	2.40622	0.139856	0.999892
FBgn0001276	0.329148	2.96963	1.5494	0.2302	0.999892
FBgn0001280	-0.154592	4.10045	1.0453	0.320997	0.999892
FBgn0001291	-0.0128724	5.88046	0.0163926	0.899633	0.999892
FBgn0001296	-0.150178	4.47819	0.908389	0.353968	0.999892
FBgn0001297	-0.0279431	10.4232	0.0703009	0.794104	0.999892
FBgn0001301	0.0196446	6.16073	0.0378715	0.84802	0.999892
FBgn0001308	0.020368	7.44785	0.0538063	0.819352	0.999892
FBgn0001311	-0.0227025	2.83713	0.00846394	0.927779	0.999892
FBgn0001316	-0.0441315	8.39986	0.394517	0.538325	0.999892
FBgn0001319	-0.118182	0.231689	0.0327981	0.85844	0.999892
FBgn0001320	-0.00318979	6.00315	0.00121433	0.97261	0.999892
FBgn0001321	0.0107619	3.98293	0.00520694	0.943322	0.999892
FBgn0001323	0.0170072	6.93941	0.0173025	0.896965	0.999892
FBgn0001324	0.0667556	6.11893	0.45524	0.508977	0.999892
FBgn0001330	-0.238148	2.75833	0.702638	0.41359	0.999892
FBgn0001341	-0.106461	2.83213	0.158181	0.695813	0.999892
FBgn0001404	0.055734	7.63287	0.385952	0.542719	0.999892
FBgn0001491	0.00412759	4.3387	0.000578564	0.981092	0.999892
FBgn0001565	-0.048043	6.9811	0.162878	0.691633	0.999892
FBgn0001612	0.0248121	2.85273	0.0127294	0.911498	0.999892
FBgn0001624	-0.000460415	8.88581	1.93617e-05	0.996541	0.999892
FBgn0001941	0.0174673	6.55463	0.020385	0.888173	0.999892
FBgn0001942	0.0238876	10.4506	0.0726102	0.790834	0.999892
FBgn0001961	0.0911336	6.0696	1.02485	0.325639	0.999892
FBgn0001965	-0.0202713	6.13657	0.0610961	0.807748	0.999892
FBgn0001970	0.225525	3.1577	1.53092	0.23288	0.999892
FBgn0001977	-0.0464672	4.47524	0.114487	0.739257	0.999892
FBgn0001978	-0.0903371	5.8819	1.06085	0.317529	0.999892
FBgn0001981	0.233711	0.399936	0.146483	0.706688	0.999892
FBgn0001983	-1.65612	-0.750713	1.84475	0.192241	0.999892
FBgn0001986	-0.172564	3.64155	0.938461	0.346327	0.999892
FBgn0001987	0.0220269	6.61886	0.0450381	0.834471	0.999892
FBgn0001989	0.030617	6.06291	0.129511	0.723395	0.999892
FBgn0001990	0.165101	3.04628	0.686005	0.419063	0.999892
FBgn0001991	-0.0826614	6.93092	0.718426	0.408498	0.999892
FBgn0001994	0.00536523	7.44992	0.00302583	0.956777	0.999892
FBgn0001995	-0.149326	3.69804	0.489725	0.493565	0.999892
FBgn0002021	-0.0478272	3.14773	0.0449227	0.83468	0.999892
FBgn0002022	0.0491277	6.53668	0.220688	0.644517	0.999892
FBgn0002023	-0.756388	0.430839	1.39095	0.254573	0.999892
FBgn0002031	-0.0541028	5.81985	0.329601	0.573452	0.999892
FBgn0002036	0.0698931	4.30726	0.244924	0.627041	0.999892
FBgn0002044	0.0261	7.01857	0.0902241	0.767554	0.999892
FBgn0002069	-0.0150863	5.16359	0.00823321	0.928804	0.999892
FBgn0002121	0.0720068	7.97173	0.998863	0.331673	0.999892
FBgn0002174	0.0469223	5.48731	0.18735	0.670602	0.999892
FBgn0002183	-0.0217194	5.3447	0.026455	0.872722	0.999892
FBgn0002283	0.0798705	5.29004	0.217003	0.647708	0.999892
FBgn0002284	0.126212	4.53161	0.747151	0.399475	0.999892
FBgn0002306	0.0634693	8.13238	0.188309	0.670451	0.999892
FBgn0002354	-0.0643146	2.7197	0.0847629	0.774484	0.999892
FBgn0002413	0.0959231	6.69469	1.64917	0.216388	0.999892
FBgn0002431	-0.00532247	7.9607	0.00321391	0.955456	0.999892
FBgn0002441	0.014906	5.59381	0.0263243	0.873034	0.999892
FBgn0002466	-0.290001	1.01724	0.192499	0.666455	0.999892
FBgn0002521	0.0226489	5.98598	0.0482276	0.828806	0.999892
FBgn0002524	0.0371538	6.19037	0.0788194	0.782383	0.999892
FBgn0002525	-0.0334859	5.29485	0.0732341	0.78996	0.999892
FBgn0002526	-0.0886225	7.47105	0.814008	0.37961	0.999892
FBgn0002531	0.271994	1.19055	0.470522	0.502044	0.999892
FBgn0002542	-0.336832	2.8322	1.4701	0.241997	0.999892
FBgn0002543	0.18077	4.10697	1.5208	0.234367	0.999892
FBgn0002552	-0.24586	5.34617	4.73904	0.0439466	0.999892
FBgn0002563	0.0249819	0.951726	0.00103533	0.974747	0.999892
FBgn0002565	0.831967	5.75803	0.515877	0.490424	0.999892
FBgn0002566	-6.00002e-05	6.40565	5.00715e-07	0.999444	0.999892
FBgn0002567	-0.0784554	4.64583	0.396064	0.537539	0.999892
FBgn0002570	-0.0315848	-0.00705868	0.00147157	0.969849	0.999892
FBgn0002571	-0.0338758	-0.257639	0.00146059	0.969962	0.999892
FBgn0002576	-0.0195103	3.48171	0.0122529	0.913163	0.999892
FBgn0002577	0.687325	-0.503694	0.393893	0.538643	0.999892
FBgn0002579	-0.0392404	9.06709	0.219114	0.645693	0.999892
FBgn0002590	-0.187317	8.69383	1.5434	0.233147	0.999892
FBgn0002592	-0.0254337	2.11734	0.00405221	0.950015	0.999892
FBgn0002593	-0.166334	8.86139	2.13988	0.161852	0.999892
FBgn0002609	-0.064513	0.236496	0.00901106	0.925489	0.999892
FBgn0002622	0.0181479	10.2081	0.0370909	0.849574	0.999892
FBgn0002626	0.0301045	8.80508	0.11906	0.73431	0.999892
FBgn0002638	0.0599966	4.0577	0.0594053	0.81062	0.999892
FBgn0002641	-0.0326183	4.73287	0.0611722	0.807631	0.999892
FBgn0002643	-0.00654865	8.27716	0.00463524	0.946518	0.999892
FBgn0002645	-0.0136664	8.93687	0.0197536	0.889888	0.999892
FBgn0002673	0.183437	1.50402	0.298952	0.591683	0.999892
FBgn0002707	0.189388	2.60007	0.640034	0.434794	0.999892
FBgn0002715	-0.208559	0.63177	0.184035	0.673344	0.999892
FBgn0002716	-0.00614606	2.03267	0.000413409	0.984016	0.999892
FBgn0002719	0.147169	8.42681	0.810666	0.383158	0.999892
FBgn0002723	-0.0217014	5.9715	0.0532016	0.82035	0.999892
FBgn0002733	-0.247569	3.92872	1.51492	0.235236	0.999892
FBgn0002736	-0.0563771	4.0086	0.165159	0.689548	0.999892
FBgn0002772	0.0566273	10.5543	0.283478	0.601357	0.999892
FBgn0002773	-0.0124156	11.6873	0.0169053	0.898084	0.999892
FBgn0002774	0.0434549	5.49862	0.217753	0.646713	0.999892
FBgn0002775	-0.109019	3.79609	0.427841	0.521847	0.999892
FBgn0002778	0.0761774	3.54137	0.16142	0.692885	0.999892
FBgn0002780	0.0214128	5.99426	0.043918	0.83651	0.999892
FBgn0002781	-0.0762252	6.5989	0.521642	0.480012	0.999892
FBgn0002783	0.058752	6.13139	0.44614	0.513188	0.999892
FBgn0002787	0.122189	5.59657	1.1445	0.299736	0.999892
FBgn0002789	0.0472339	11.1027	0.138661	0.714241	0.999892
FBgn0002791	0.100774	3.83645	0.309801	0.585094	0.999892
FBgn0002863	-0.0848727	1.46398	0.0205229	0.887841	0.999892
FBgn0002868	0.0800963	9.80567	0.234219	0.63547	0.999892
FBgn0002872	-0.24946	2.75109	1.05094	0.319732	0.999892
FBgn0002873	-0.209925	2.49544	0.114472	0.741032	0.999892
FBgn0002878	-0.365411	2.86499	2.26659	0.150641	0.999892
FBgn0002887	-0.372021	3.21471	4.89532	0.0409798	0.999892
FBgn0002891	-0.28963	3.19615	1.88909	0.187247	0.999892
FBgn0002899	0.00294419	0.631533	1.01078e-05	0.997501	0.999892
FBgn0002901	0.435528	1.55082	1.15058	0.298497	0.999892
FBgn0002905	-0.379957	3.14317	4.12066	0.0583993	0.999892
FBgn0002906	-0.296245	2.93397	2.24826	0.152202	0.999892
FBgn0002914	0.0160553	5.68635	0.0242586	0.878073	0.999892
FBgn0002917	0.0280325	0.846348	0.00194993	0.965296	0.999892
FBgn0002921	0.0300993	11.1483	0.118614	0.734789	0.999892
FBgn0002922	0.436333	0.537422	0.52104	0.480261	0.999892
FBgn0002924	0.153263	1.01431	0.0636469	0.803863	0.999892
FBgn0002926	-0.683697	0.818191	0.376216	0.550272	0.999892
FBgn0002930	0.133762	7.35284	2.27991	0.149519	0.999892
FBgn0002931	0.0610053	2.29055	0.0565889	0.814829	0.999892
FBgn0002932	0.155637	4.77874	1.58881	0.224612	0.999892
FBgn0002938	0.373051	-0.00388595	0.0789025	0.783403	0.999892
FBgn0002939	0.0915628	0.860159	0.0254197	0.875214	0.999892
FBgn0002941	-0.69964	-0.381275	0.498222	0.489893	0.999892
FBgn0002945	-0.0364947	7.31658	0.162084	0.692289	0.999892
FBgn0002948	-0.428188	1.81537	1.26243	0.27689	0.999892
FBgn0002962	-0.268895	1.9581	0.0882312	0.772002	0.999892
FBgn0002973	0.0880201	7.51597	1.32903	0.265014	0.999892
FBgn0002985	0.0447104	5.7032	0.184397	0.673043	0.999892
FBgn0002989	-0.510972	2.55573	4.43953	0.0503545	0.999892
FBgn0003002	-0.3803	1.5306	0.883855	0.360384	0.999892
FBgn0003008	0.414132	3.01963	3.55053	0.0768362	0.999892
FBgn0003015	0.344915	2.06925	0.061282	0.809664	0.999892
FBgn0003016	0.0623499	8.36127	0.52341	0.47928	0.999892
FBgn0003023	-0.543792	2.74653	1.07931	0.318804	0.999892
FBgn0003028	-0.0334725	7.10597	0.192396	0.666483	0.999892
FBgn0003041	-0.00521424	4.6332	0.000669405	0.979685	0.999892
FBgn0003042	0.0277737	4.30476	0.0370271	0.849702	0.999892
FBgn0003044	-0.0915298	5.11342	0.738425	0.402184	0.999892
FBgn0003046	0.109328	7.5701	0.554002	0.46837	0.999892
FBgn0003048	0.0790849	6.84108	0.765244	0.393948	0.999892
FBgn0003053	-0.101092	6.3022	0.802136	0.383028	0.999892
FBgn0003062	-0.468772	2.69437	1.25572	0.28014	0.999892
FBgn0003065	-0.0935497	-0.266866	0.008363	0.92821	0.999892
FBgn0003068	-0.055031	4.78503	0.146903	0.706289	0.999892
FBgn0003071	0.0444914	7.51224	0.151762	0.70172	0.999892
FBgn0003074	0.00971169	7.93347	0.00588282	0.93979	0.999892
FBgn0003076	0.0689758	6.95438	0.208554	0.654493	0.999892
FBgn0003079	-0.0677155	4.65004	0.174686	0.68124	0.999892
FBgn0003082	-0.786832	1.12342	3.11505	0.0956236	0.999892
FBgn0003087	0.287622	-0.433587	0.0562276	0.81541	0.999892
FBgn0003089	-1.48655	0.750625	2.31058	0.150871	0.999892
FBgn0003090	-0.101911	5.61784	0.99608	0.332329	0.999892
FBgn0003091	-0.0201514	4.47818	0.0185504	0.893272	0.999892
FBgn0003093	-0.0454455	7.66042	0.154064	0.699638	0.999892
FBgn0003116	0.26734	2.42302	0.677586	0.421877	0.999892
FBgn0003117	0.0445874	5.59857	0.142401	0.7106	0.999892
FBgn0003118	0.0613345	4.89394	0.305368	0.587768	0.999892
FBgn0003124	0.140921	1.63526	0.0581519	0.812552	0.999892
FBgn0003129	-0.559581	1.09806	1.4437	0.246099	0.999892
FBgn0003134	0.185385	8.44978	2.39813	0.140192	0.999892
FBgn0003137	-0.0651084	9.01476	0.423344	0.524016	0.999892
FBgn0003139	-0.0824536	5.11243	0.329156	0.573708	0.999892
FBgn0003141	0.108512	5.67703	1.20908	0.286924	0.999892
FBgn0003149	0.000792497	11.1323	5.71597e-05	0.994056	0.999892
FBgn0003159	0.0252802	7.68773	0.0985808	0.75738	0.999892
FBgn0003162	0.410999	5.53294	13.9507	0.00166046	0.999892
FBgn0003165	0.0471568	7.66632	0.341214	0.566841	0.999892
FBgn0003169	-0.0185363	5.95342	0.0414832	0.841039	0.999892
FBgn0003174	-0.277713	1.06995	0.191724	0.667215	0.999892
FBgn0003175	-0.0586694	7.31102	0.603056	0.448141	0.999892
FBgn0003187	0.341718	1.12675	0.384495	0.543474	0.999892
FBgn0003189	0.189124	3.4755	0.385544	0.544067	0.999892
FBgn0003204	-0.0964615	4.75708	0.335298	0.570272	0.999892
FBgn0003205	0.00316806	5.79023	0.00140235	0.970566	0.999892
FBgn0003206	-0.0796846	7.32346	0.663525	0.426641	0.999892
FBgn0003209	0.0432534	8.36555	0.182431	0.674681	0.999892
FBgn0003210	-0.0440081	6.16665	0.236372	0.633079	0.999892
FBgn0003218	-0.0166457	6.8661	0.02837	0.86824	0.999892
FBgn0003227	0.204986	0.360283	0.0748416	0.787727	0.999892
FBgn0003231	-0.0286917	8.50415	0.0801996	0.780465	0.999892
FBgn0003254	-0.654042	0.171368	0.664614	0.426269	0.999892
FBgn0003255	-0.10629	5.35182	1.00503	0.330227	0.999892
FBgn0003256	-0.0080827	6.04642	0.00918515	0.924775	0.999892
FBgn0003257	-0.060698	2.99123	0.0713637	0.792592	0.999892
FBgn0003261	-0.0243737	10.0918	0.0714913	0.792411	0.999892
FBgn0003268	-0.569039	1.88875	1.6802	0.212918	0.999892
FBgn0003274	-0.0838226	9.65511	0.669029	0.424766	0.999892
FBgn0003275	0.13466	4.5811	0.430186	0.521429	0.999892
FBgn0003277	0.0317458	7.61883	0.122863	0.730279	0.999892
FBgn0003278	-0.147872	2.71274	0.325583	0.575776	0.999892
FBgn0003279	0.0527901	9.68078	0.166386	0.688517	0.999892
FBgn0003285	-0.307997	4.66246	6.29293	0.0226094	0.999892
FBgn0003292	0.167951	2.08557	0.267961	0.611409	0.999892
FBgn0003300	-0.601333	-0.103326	0.578737	0.457285	0.999892
FBgn0003301	-0.00593113	8.13173	0.00439493	0.947921	0.999892
FBgn0003302	-0.0950583	2.93572	0.17735	0.678965	0.999892
FBgn0003308	-0.14083	5.09784	1.17807	0.292981	0.999892
FBgn0003310	0.0452392	6.90655	0.243016	0.628376	0.999892
FBgn0003312	0.782299	-0.62436	0.48978	0.493541	0.999892
FBgn0003317	-0.1318	4.81082	1.01784	0.327252	0.999892
FBgn0003319	0.00356838	1.07534	2.9384e-05	0.99574	0.999892
FBgn0003321	0.0118522	6.44236	0.0175479	0.896177	0.999892
FBgn0003326	-0.207612	1.20972	0.218762	0.645956	0.999892
FBgn0003330	-0.0394433	3.32612	0.0353538	0.853094	0.999892
FBgn0003334	0.000707966	6.62354	7.04635e-05	0.993401	0.999892
FBgn0003339	-1.83424	-0.350637	2.1411	0.161738	0.999892
FBgn0003345	0.0433548	8.20407	0.13477	0.71814	0.999892
FBgn0003346	-0.295248	3.04118	2.73505	0.11661	0.999892
FBgn0003353	-0.507841	1.98468	2.38515	0.141	0.999892
FBgn0003356	-0.586763	3.50043	0.180228	0.680907	0.999892
FBgn0003357	-0.91515	2.51216	0.537455	0.48154	0.999892
FBgn0003360	0.0604159	10.8476	0.31714	0.580722	0.999892
FBgn0003366	0.060657	6.26895	0.0967343	0.760751	0.999892
FBgn0003371	0.0144383	8.10555	0.0386776	0.846433	0.999892
FBgn0003372	-0.329334	0.877683	0.423882	0.523756	0.999892
FBgn0003380	-0.116537	6.72386	0.36747	0.555277	0.999892
FBgn0003382	-1.51961	0.264895	2.57788	0.127307	0.999892
FBgn0003386	-0.193105	5.04573	3.07021	0.0978507	0.999892
FBgn0003390	0.349463	3.44226	2.57722	0.126923	0.999892
FBgn0003391	0.11366	7.6732	2.52694	0.130437	0.999892
FBgn0003392	0.058662	6.61209	0.416693	0.527255	0.999892
FBgn0003396	0.107904	9.15148	1.23476	0.282033	0.999892
FBgn0003401	-0.573984	0.128239	0.553965	0.46692	0.999892
FBgn0003410	0.0227108	6.00786	0.0545877	0.818069	0.999892
FBgn0003415	0.00359758	8.04556	0.0024176	0.961361	0.999892
FBgn0003416	-0.0316269	4.84068	0.0539758	0.819073	0.999892
FBgn0003423	-0.0202984	7.31882	0.0719777	0.791724	0.999892
FBgn0003429	-0.10629	6.74117	1.61746	0.22066	0.999892
FBgn0003430	0.457547	0.595484	0.575105	0.458677	0.999892
FBgn0003435	0.00360408	6.55028	0.00148929	0.969668	0.999892
FBgn0003444	0.0212468	4.34651	0.021958	0.883952	0.999892
FBgn0003447	0.0151574	2.77108	0.00562232	0.941109	0.999892
FBgn0003449	-0.180068	4.68879	1.37817	0.256682	0.999892
FBgn0003459	0.0903517	4.19982	0.175804	0.680467	0.999892
FBgn0003460	-0.131087	4.10391	0.891776	0.358295	0.999892
FBgn0003462	-0.0302803	7.75227	0.107013	0.747585	0.999892
FBgn0003463	-0.05505	6.45318	0.178819	0.677867	0.999892
FBgn0003464	-0.111483	5.96231	1.2685	0.275779	0.999892
FBgn0003475	0.0599683	5.66938	0.288433	0.598222	0.999892
FBgn0003479	-0.384379	1.76026	1.95759	0.179846	0.999892
FBgn0003480	-0.272785	0.476573	0.21973	0.645232	0.999892
FBgn0003483	-0.268185	1.04832	0.0740415	0.789625	0.999892
FBgn0003495	0.125364	5.90759	0.746414	0.400111	0.999892
FBgn0003499	0.162907	6.22285	0.95085	0.345347	0.999892
FBgn0003502	0.132701	7.02565	2.89462	0.107189	0.999892
FBgn0003507	0.0521484	7.1773	0.122758	0.730971	0.999892
FBgn0003512	-0.176012	3.50207	0.970911	0.338343	0.999892
FBgn0003513	0.401544	1.35019	0.488643	0.494358	0.999892
FBgn0003514	-0.014237	7.62869	0.033333	0.857304	0.999892
FBgn0003517	-0.120752	10.0097	1.00488	0.330262	0.999892
FBgn0003520	0.0271934	7.23183	0.126619	0.726364	0.999892
FBgn0003525	-0.116665	3.28889	0.14031	0.713043	0.999892
FBgn0003545	-0.295567	0.144428	0.0858355	0.773143	0.999892
FBgn0003557	0.0319573	8.06987	0.186259	0.671501	0.999892
FBgn0003559	-0.0118382	4.11178	0.00600674	0.939133	0.999892
FBgn0003567	-0.063676	5.64286	0.350565	0.561627	0.999892
FBgn0003575	-0.0101663	6.44385	0.0129902	0.9106	0.999892
FBgn0003598	-0.188965	4.93552	2.27575	0.149868	0.999892
FBgn0003607	0.0194329	5.62457	0.0395627	0.84471	0.999892
FBgn0003612	-0.10726	5.77224	0.764054	0.394308	0.999892
FBgn0003638	-0.119699	7.40133	1.76413	0.201759	0.999892
FBgn0003651	0.110523	5.45525	0.943275	0.345125	0.999892
FBgn0003654	0.0595096	6.29101	0.554855	0.466568	0.999892
FBgn0003655	0.198741	1.45029	0.0488661	0.828489	0.999892
FBgn0003656	0.057763	6.83997	0.455335	0.508934	0.999892
FBgn0003660	0.0977792	7.51028	0.734678	0.403485	0.999892
FBgn0003676	0.0710033	4.76271	0.139072	0.714037	0.999892
FBgn0003687	-0.12181	2.72006	0.329518	0.5735	0.999892
FBgn0003701	-0.139922	0.840358	0.0734464	0.789664	0.999892
FBgn0003710	0.951107	1.2291	3.57102	0.0760649	0.999892
FBgn0003714	0.0360327	4.20151	0.0429293	0.838333	0.999892
FBgn0003716	-0.0074294	6.45905	0.00685135	0.935004	0.999892
FBgn0003719	-0.459842	-0.176332	0.352509	0.560555	0.999892
FBgn0003721	-0.116556	10.3254	1.61685	0.220743	0.999892
FBgn0003731	0.0876894	6.70451	0.575086	0.458684	0.999892
FBgn0003733	0.105196	0.671862	0.0253376	0.875414	0.999892
FBgn0003741	0.219366	3.7253	0.924964	0.350046	0.999892
FBgn0003742	-0.0890119	4.24301	0.486905	0.494795	0.999892
FBgn0003744	-0.0403948	6.5151	0.202713	0.658259	0.999892
FBgn0003748	0.0402313	11.2427	0.163436	0.69108	0.999892
FBgn0003861	-0.598627	-0.40184	0.331335	0.572455	0.999892
FBgn0003862	-0.0994098	9.25769	1.78371	0.199393	0.999892
FBgn0003863	0.239742	0.413053	0.111231	0.742847	0.999892
FBgn0003866	0.0622035	4.15996	0.155174	0.698562	0.999892
FBgn0003867	-0.0544256	4.51751	0.14247	0.710533	0.999892
FBgn0003870	0.080033	8.0241	1.16364	0.295859	0.999892
FBgn0003882	0.0983433	4.60574	0.550727	0.468204	0.999892
FBgn0003884	-0.0115159	9.26473	0.0120857	0.913755	0.999892
FBgn0003885	0.0819846	5.6577	0.570686	0.46038	0.999892
FBgn0003886	0.624531	-0.000749683	0.694131	0.416376	0.999892
FBgn0003888	0.00410671	5.96142	0.00217883	0.963317	0.999892
FBgn0003890	-0.0284972	5.07492	0.0200343	0.889339	0.999892
FBgn0003891	-0.0527688	9.80687	0.484732	0.495746	0.999892
FBgn0003892	-0.141436	5.96855	1.47897	0.24064	0.999892
FBgn0003896	-0.343671	2.34542	2.07094	0.168382	0.999892
FBgn0003900	0.0756215	4.8344	0.370974	0.55057	0.999892
FBgn0003930	-0.366283	2.08816	1.16185	0.296219	0.999892
FBgn0003938	0.944971	1.44872	3.65475	0.0730071	0.999892
FBgn0003941	0.0705427	9.03241	0.65735	0.428761	0.999892
FBgn0003942	-0.0460115	7.83954	0.123823	0.729504	0.999892
FBgn0003943	-0.0402998	7.88805	0.0800046	0.781082	0.999892
FBgn0003944	0.383782	3.95528	5.32813	0.0338956	0.999892
FBgn0003950	-0.969103	-0.10351	1.31141	0.26809	0.999892
FBgn0003961	-0.041873	2.06972	0.00279829	0.95876	0.999892
FBgn0003963	-0.0311431	5.50728	0.0947688	0.761959	0.999892
FBgn0003964	0.0934047	6.10305	1.25031	0.279127	0.999892
FBgn0003965	-0.135541	2.58297	0.240615	0.630067	0.999892
FBgn0003969	0.0499673	4.70485	0.109946	0.74428	0.999892
FBgn0003975	-0.0557327	5.45962	0.333564	0.571179	0.999892
FBgn0003977	-0.0545127	5.15211	0.201551	0.659172	0.999892
FBgn0003978	-0.414394	2.27134	2.99307	0.101829	0.999892
FBgn0003979	-0.32152	2.72711	0.0155873	0.904044	0.999892
FBgn0003980	-0.0815979	3.00342	0.00139535	0.970998	0.999892
FBgn0003983	-0.513955	2.76237	0.0390049	0.84772	0.999892
FBgn0003984	-0.04649	6.2757	0.150729	0.702684	0.999892
FBgn0003996	-0.938673	2.19693	14.8048	0.00130102	0.999892
FBgn0003997	-0.156108	4.97235	1.16622	0.295341	0.999892
FBgn0004003	-0.0155312	7.46696	0.0302729	0.863938	0.999892
FBgn0004045	0.392096	12.2235	1.39406	0.264476	0.999892
FBgn0004047	0.505517	11.1151	1.33819	0.275821	0.999892
FBgn0004049	0.0826326	6.30214	0.932421	0.347842	0.999892
FBgn0004050	0.0455572	5.06591	0.108514	0.745887	0.999892
FBgn0004055	0.0684953	6.38486	0.701058	0.414106	0.999892
FBgn0004057	0.0952068	5.58087	0.195722	0.665408	0.999892
FBgn0004066	0.0161468	4.70664	0.0144545	0.90572	0.999892
FBgn0004087	-0.00839626	3.37227	0.00217313	0.963365	0.999892
FBgn0004101	0.0599847	4.68283	0.261196	0.615908	0.999892
FBgn0004102	-0.161725	2.9735	0.605386	0.447281	0.999892
FBgn0004103	0.0353635	8.23234	0.0761871	0.785998	0.999892
FBgn0004106	0.777323	-0.38547	0.433562	0.519111	0.999892
FBgn0004107	-0.192225	2.00734	0.287723	0.59867	0.999892
FBgn0004108	-0.164913	3.18658	1.06822	0.315905	0.999892
FBgn0004117	0.0129295	10.6624	0.0127229	0.911521	0.999892
FBgn0004132	-0.00527768	4.11824	0.00124913	0.97222	0.999892
FBgn0004133	0.0347119	5.04575	0.0692565	0.795602	0.999892
FBgn0004167	-0.0287497	10.3858	0.12137	0.731853	0.999892
FBgn0004168	0.134886	1.01556	0.0819973	0.778087	0.999892
FBgn0004169	0.0203732	11.6208	0.0206865	0.887355	0.999892
FBgn0004177	0.0552796	8.64143	0.263545	0.614337	0.999892
FBgn0004179	-0.0087922	7.21536	0.0126444	0.911793	0.999892
FBgn0004183	-0.543154	0.813452	1.04776	0.320444	0.999892
FBgn0004191	1.01565	-0.0204789	2.18282	0.157941	0.999892
FBgn0004197	0.17913	1.87572	0.204205	0.657091	0.999892
FBgn0004198	-0.00758355	7.05884	0.00681237	0.935189	0.999892
FBgn0004227	0.039811	6.87867	0.202859	0.658144	0.999892
FBgn0004237	0.0233647	6.51396	0.0677858	0.797732	0.999892
FBgn0004240	2.60683	2.33552	2.61795	0.139025	0.999892
FBgn0004242	-0.563537	3.04585	3.32415	0.0873006	0.999892
FBgn0004244	-0.390435	2.48571	1.577	0.226267	0.999892
FBgn0004359	0.042317	5.25129	0.0933737	0.763661	0.999892
FBgn0004360	-0.0625758	6.37174	0.216258	0.647995	0.999892
FBgn0004362	-0.0228764	5.55849	0.0171406	0.897547	0.999892
FBgn0004363	0.0462609	9.11336	0.288233	0.598348	0.999892
FBgn0004364	0.00811143	6.53592	0.00578794	0.940249	0.999892
FBgn0004367	0.120985	2.79991	0.247221	0.625441	0.999892
FBgn0004368	0.0289547	8.60484	0.0913684	0.766131	0.999892
FBgn0004369	0.0574608	10.12	0.207603	0.654451	0.999892
FBgn0004370	0.0558198	8.85172	0.676603	0.422207	0.999892
FBgn0004373	-0.066695	7.99808	0.593739	0.451609	0.999892
FBgn0004374	-0.25224	1.48125	0.373862	0.549039	0.999892
FBgn0004378	-0.296135	0.443544	0.0766696	0.785517	0.999892
FBgn0004379	0.646482	0.508566	0.81367	0.379706	0.999892
FBgn0004380	-0.0201168	4.76433	0.0308905	0.862572	0.999892
FBgn0004381	-0.0196021	4.36748	0.0200262	0.889136	0.999892
FBgn0004387	-0.0103945	7.1306	0.0214284	0.885349	0.999892
FBgn0004390	0.067012	6.63144	0.624687	0.440255	0.999892
FBgn0004391	-0.045334	4.29415	0.0516465	0.823019	0.999892
FBgn0004394	-0.72348	0.26404	0.908445	0.353954	0.999892
FBgn0004395	-0.0459765	6.97093	0.267143	0.611949	0.999892
FBgn0004396	0.0952414	8.82318	0.341637	0.56803	0.999892
FBgn0004397	0.0924596	7.3245	0.789489	0.386719	0.999892
FBgn0004401	-0.0479926	7.24983	0.516155	0.482296	0.999892
FBgn0004403	-0.0717137	8.25478	0.48522	0.495532	0.999892
FBgn0004404	0.0511933	6.70236	0.101627	0.754501	0.999892
FBgn0004406	0.160019	2.11824	0.301371	0.5902	0.999892
FBgn0004419	-0.0413871	6.24256	0.0808487	0.779811	0.999892
FBgn0004432	0.0422277	10.1813	0.0793202	0.781887	0.999892
FBgn0004435	-0.0424975	5.73027	0.203749	0.657447	0.999892
FBgn0004436	0.109045	7.83203	0.868112	0.364733	0.999892
FBgn0004449	-0.0642856	7.6397	0.54014	0.472445	0.999892
FBgn0004456	-0.0184397	6.15685	0.0599247	0.809561	0.999892
FBgn0004463	-0.00357556	3.51514	0.000407998	0.984121	0.999892
FBgn0004465	0.108963	4.2926	0.350522	0.561651	0.999892
FBgn0004507	0.0183004	9.93094	0.0318912	0.860389	0.999892
FBgn0004509	0.0160064	8.36668	0.0429137	0.838362	0.999892
FBgn0004510	-0.131211	3.72584	0.697876	0.415146	0.999892
FBgn0004511	0.292418	2.84351	2.02503	0.172913	0.999892
FBgn0004512	0.00292544	2.30459	0.000110655	0.99173	0.999892
FBgn0004513	0.00631366	3.67234	0.00124686	0.972245	0.999892
FBgn0004514	-0.208389	-0.0375866	0.0697845	0.794843	0.999892
FBgn0004556	0.355331	2.25866	1.02173	0.326355	0.999892
FBgn0004567	0.498359	0.698322	0.895788	0.357243	0.999892
FBgn0004569	0.0951919	5.10195	0.616631	0.443166	0.999892
FBgn0004573	-0.429576	0.704511	0.747977	0.399221	0.999892
FBgn0004574	0.180848	6.28849	2.70229	0.118665	0.999892
FBgn0004575	-0.0137923	2.73388	0.00313245	0.956023	0.999892
FBgn0004577	0.466212	-0.207457	0.381129	0.545224	0.999892
FBgn0004580	-0.10439	2.78256	0.196226	0.663399	0.999892
FBgn0004581	-0.938271	-0.319542	1.13035	0.302648	0.999892
FBgn0004583	-0.00200252	7.89945	0.000537793	0.98177	0.999892
FBgn0004584	-0.23058	1.99116	0.397969	0.536574	0.999892
FBgn0004587	-0.0220693	7.18343	0.0591326	0.810797	0.999892
FBgn0004595	-0.2538	2.84275	0.196154	0.666576	0.999892
FBgn0004597	0.410413	2.04959	1.56301	0.22825	0.999892
FBgn0004598	0.0613875	7.29869	0.331961	0.572096	0.999892
FBgn0004606	-0.0299961	6.965	0.0820153	0.778064	0.999892
FBgn0004607	0.0290738	5.44868	0.0686053	0.796542	0.999892
FBgn0004611	-0.02316	6.80417	0.0678625	0.79762	0.999892
FBgn0004618	-1.09188	-0.752249	0.797136	0.384481	0.999892
FBgn0004619	-0.0447654	-0.418296	0.00157771	0.968786	0.999892
FBgn0004620	-0.105484	5.85268	0.667483	0.425292	0.999892
FBgn0004622	-0.939159	-0.379783	0.734161	0.403517	0.999892
FBgn0004629	-0.0621362	8.26151	0.365732	0.553369	0.999892
FBgn0004635	0.0444943	6.23106	0.11488	0.738927	0.999892
FBgn0004636	0.0879326	8.07534	0.335648	0.571167	0.999892
FBgn0004638	0.0249785	7.92322	0.0996356	0.75613	0.999892
FBgn0004643	-0.0590578	4.42577	0.12073	0.732531	0.999892
FBgn0004644	0.0269106	5.43511	0.105754	0.74902	0.999892
FBgn0004646	0.142843	7.69673	2.50944	0.131688	0.999892
FBgn0004647	0.102075	7.14178	1.30272	0.269624	0.999892
FBgn0004648	-0.0283945	7.87268	0.184588	0.672884	0.999892
FBgn0004649	0.113064	3.87543	0.0114973	0.916894	0.999892
FBgn0004650	0.103516	1.88846	0.0424079	0.839498	0.999892
FBgn0004652	0.0546416	6.29685	0.175577	0.68059	0.999892
FBgn0004654	-0.0330381	6.23135	0.075178	0.787263	0.999892
FBgn0004655	0.0138588	6.8478	0.0323495	0.859401	0.999892
FBgn0004656	-0.00167784	8.94084	0.000265645	0.987187	0.999892
FBgn0004657	0.0220602	8.24179	0.0962155	0.76021	0.999892
FBgn0004666	0.115277	3.35012	0.439052	0.516511	0.999892
FBgn0004687	-0.0164133	7.38986	0.0425718	0.838997	0.999892
FBgn0004698	-0.0106437	5.41751	0.00747193	0.932132	0.999892
FBgn0004777	0.373993	0.923613	0.582962	0.455675	0.999892
FBgn0004795	-0.0537788	9.39717	0.478516	0.498484	0.999892
FBgn0004797	0.0639852	3.89836	0.200658	0.659876	0.999892
FBgn0004811	0.181677	3.58674	1.09894	0.309252	0.999892
FBgn0004828	-0.022706	9.97141	0.0594897	0.810239	0.999892
FBgn0004832	0.34841	2.06195	1.68277	0.211977	0.999892
FBgn0004837	-0.154573	3.59225	1.00743	0.329667	0.999892
FBgn0004838	-0.00610175	9.95911	0.00295538	0.957283	0.999892
FBgn0004839	0.356566	1.72876	0.791385	0.386163	0.999892
FBgn0004852	0.0321576	7.25868	0.0958306	0.760674	0.999892
FBgn0004854	-0.500436	4.40524	10.7734	0.00441971	0.999892
FBgn0004855	0.114387	3.0704	0.362629	0.555039	0.999892
FBgn0004856	-0.118602	4.95368	0.714872	0.409636	0.999892
FBgn0004858	0.0182928	6.9531	0.0350834	0.85365	0.999892
FBgn0004859	0.0836196	6.14007	0.93102	0.348195	0.999892
FBgn0004860	-0.00984478	5.24461	0.00903732	0.925381	0.999892
FBgn0004861	-0.0208343	6.10842	0.0625313	0.805552	0.999892
FBgn0004864	-0.00997584	6.02151	0.00887335	0.926059	0.999892
FBgn0004865	0.0635027	4.82156	0.217971	0.646549	0.999892
FBgn0004867	-0.239161	8.71634	5.67123	0.0292696	0.999892
FBgn0004868	0.0967239	7.67791	1.76986	0.201063	0.999892
FBgn0004870	-0.229614	4.86428	3.57894	0.0757693	0.999892
FBgn0004872	0.243433	1.49549	0.0730549	0.791378	0.999892
FBgn0004875	-0.0902104	7.35954	1.63877	0.217778	0.999892
FBgn0004876	-0.00218284	7.53358	0.00093842	0.97592	0.999892
FBgn0004878	-0.535691	-0.266659	0.236371	0.63308	0.999892
FBgn0004880	-0.436802	3.36213	2.72202	0.118049	0.999892
FBgn0004882	0.234031	2.65599	0.0787764	0.78467	0.999892
FBgn0004885	0.201281	3.7148	0.359007	0.55931	0.999892
FBgn0004888	0.0201601	7.13144	0.0332217	0.857539	0.999892
FBgn0004889	0.0421819	7.37012	0.193396	0.665674	0.999892
FBgn0004892	0.0216382	4.67908	0.0309127	0.862524	0.999892
FBgn0004893	0.041275	7.13632	0.282596	0.601919	0.999892
FBgn0004897	-0.131923	2.04531	0.308247	0.586028	0.999892
FBgn0004898	-0.309216	1.91224	1.02338	0.325976	0.999892
FBgn0004901	-0.261203	3.15918	1.43483	0.247498	0.999892
FBgn0004903	-0.0560425	5.48718	0.303733	0.58876	0.999892
FBgn0004907	0.0955351	10.5728	0.610153	0.445529	0.999892
FBgn0004908	-0.131558	1.58089	0.123745	0.729353	0.999892
FBgn0004910	-0.0444998	8.60199	0.181855	0.675163	0.999892
FBgn0004911	-0.0698945	0.116993	0.0109	0.918078	0.999892
FBgn0004913	-0.0221869	4.50985	0.0220434	0.883728	0.999892
FBgn0004914	-0.049505	7.67724	0.362702	0.555	0.999892
FBgn0004915	0.0935231	4.09905	0.195875	0.663837	0.999892
FBgn0004919	-0.243491	4.77271	3.40487	0.08259	0.999892
FBgn0004921	-0.00395596	8.33429	0.00256149	0.960228	0.999892
FBgn0004924	0.00195744	7.79282	0.000522597	0.982029	0.999892
FBgn0004926	0.00936516	6.76795	0.00882531	0.926258	0.999892
FBgn0004956	-0.4553	-0.319741	0.130037	0.723041	0.999892
FBgn0004957	-0.379688	1.84154	0.787976	0.387256	0.999892
FBgn0005198	-0.0764038	5.72795	0.323372	0.577063	0.999892
FBgn0005278	0.0416503	6.21977	0.066881	0.799443	0.999892
FBgn0005322	-0.11981	5.05925	0.864713	0.365509	0.999892
FBgn0005355	0.0309506	4.54835	0.0415065	0.840995	0.999892
FBgn0005386	0.0632354	6.18167	0.558365	0.465184	0.999892
FBgn0005390	-0.0816692	1.51741	0.0161343	0.900614	0.999892
FBgn0005391	0.381399	11.5684	1.82104	0.204694	0.999892
FBgn0005411	0.0183075	5.94613	0.0210388	0.886388	0.999892
FBgn0005427	0.0312946	6.15581	0.110178	0.744021	0.999892
FBgn0005533	0.0580117	9.25626	0.350085	0.561892	0.999892
FBgn0005536	0.000730836	8.60133	5.96753e-05	0.993927	0.999892
FBgn0005558	-0.65691	-0.780695	0.362955	0.554863	0.999892
FBgn0005561	-0.469001	1.38528	1.52858	0.233223	0.999892
FBgn0005564	-0.204407	5.48275	4.43887	0.0503698	0.999892
FBgn0005585	0.00143571	9.41742	0.000229354	0.988094	0.999892
FBgn0005586	-0.192049	2.0407	0.487803	0.494403	0.999892
FBgn0005593	0.0980298	9.85906	0.652458	0.430452	0.999892
FBgn0005596	-0.0682088	4.19645	0.174609	0.681306	0.999892
FBgn0005612	0.0591509	6.886	0.28185	0.602395	0.999892
FBgn0005613	-0.116038	1.45771	0.0982501	0.757773	0.999892
FBgn0005614	-0.839992	-0.0848785	0.678492	0.421697	0.999892
FBgn0005616	-0.105079	3.87175	0.384367	0.54354	0.999892
FBgn0005617	-0.0133515	5.94931	0.0234682	0.880059	0.999892
FBgn0005619	-1.28048	-0.234949	1.71485	0.207871	0.999892
FBgn0005624	5.34918e-05	5.06841	1.41213e-07	0.999705	0.999892
FBgn0005626	0.303046	9.6281	5.0758	0.0382395	0.999892
FBgn0005631	-0.160008	5.57544	3.98037	0.0624057	0.999892
FBgn0005632	-0.0376194	8.68629	0.249862	0.623614	0.999892
FBgn0005636	-0.297825	1.6326	0.395123	0.538306	0.999892
FBgn0005638	-0.41644	0.0109996	0.193744	0.665393	0.999892
FBgn0005640	-0.00427144	6.61399	0.00220757	0.963076	0.999892
FBgn0005642	-0.134769	4.74174	0.939589	0.346045	0.999892
FBgn0005648	-0.0545005	5.56602	0.15179	0.701705	0.999892
FBgn0005649	0.0214688	7.56969	0.0671467	0.798665	0.999892
FBgn0005655	-0.484433	0.512628	0.305554	0.587655	0.999892
FBgn0005658	-0.731317	0.444868	1.04571	0.320905	0.999892
FBgn0005659	0.243574	7.47125	5.73439	0.0284993	0.999892
FBgn0005660	0.533267	3.93207	1.89239	0.195981	0.999892
FBgn0005664	-0.0158475	3.71937	0.0152635	0.903132	0.999892
FBgn0005666	-0.105888	12.9419	0.728498	0.405299	0.999892
FBgn0005670	-0.146996	0.485729	0.0383898	0.846998	0.999892
FBgn0005671	0.0559959	10.8962	0.423448	0.523966	0.999892
FBgn0005672	-0.0953513	6.076	0.836277	0.37332	0.999892
FBgn0005674	-0.00215642	6.4347	0.000306264	0.986244	0.999892
FBgn0005677	0.170341	3.89335	1.35368	0.26079	0.999892
FBgn0005683	-0.089553	1.26355	0.0462457	0.832302	0.999892
FBgn0005694	0.102897	6.46037	1.23308	0.28235	0.999892
FBgn0005695	-0.029776	5.17182	0.0507145	0.824524	0.999892
FBgn0005696	-0.626839	0.727119	1.65984	0.214975	0.999892
FBgn0005771	-0.0131919	6.79339	0.0174205	0.896552	0.999892
FBgn0005775	0.369075	1.67095	1.30294	0.269584	0.999892
FBgn0005777	-0.203266	5.15343	2.81309	0.111884	0.999892
FBgn0008635	0.042842	7.44495	0.179211	0.677388	0.999892
FBgn0008646	0.0845181	5.60186	0.601329	0.448781	0.999892
FBgn0008651	-0.0795642	4.98498	0.514992	0.482782	0.999892
FBgn0010014	-0.970541	0.423543	4.08653	0.0593456	0.999892
FBgn0010015	0.0700937	6.2508	0.581196	0.456347	0.999892
FBgn0010019	-0.114351	8.61828	0.0582259	0.814557	0.999892
FBgn0010038	-0.240794	-0.26874	0.0719473	0.791767	0.999892
FBgn0010039	-0.196872	0.724866	0.143786	0.709265	0.999892
FBgn0010051	0.0135013	7.51686	0.0187221	0.892782	0.999892
FBgn0010052	0.450819	1.68383	1.35314	0.260882	0.999892
FBgn0010053	0.0643866	5.75087	0.14927	0.704612	0.999892
FBgn0010078	-0.00314675	10.0324	0.00134451	0.971179	0.999892
FBgn0010097	-0.45994	-0.0047781	0.267208	0.611906	0.999892
FBgn0010100	0.0302897	9.35496	0.0653462	0.801321	0.999892
FBgn0010105	-0.0987073	2.85044	0.229772	0.637833	0.999892
FBgn0010113	-0.0693427	8.05611	0.315666	0.58179	0.999892
FBgn0010114	0.335267	1.60424	0.570187	0.460686	0.999892
FBgn0010173	-0.111404	5.03468	0.589544	0.453184	0.999892
FBgn0010194	-0.477142	1.9494	1.83566	0.193285	0.999892
FBgn0010197	-2.90213	-0.8385	3.15438	0.0941488	0.999892
FBgn0010198	0.0478238	8.37512	0.282094	0.602239	0.999892
FBgn0010213	0.121091	5.71795	1.53	0.233015	0.999892
FBgn0010215	0.026892	7.03244	0.124445	0.728622	0.999892
FBgn0010217	0.0172696	9.17723	0.0173185	0.896895	0.999892
FBgn0010220	0.0789308	4.07653	0.362071	0.555341	0.999892
FBgn0010222	-0.0966024	3.22156	0.267033	0.612021	0.999892
FBgn0010223	-0.166058	7.59003	2.27757	0.149714	0.999892
FBgn0010225	-0.012004	8.69404	0.0134988	0.908875	0.999892
FBgn0010226	0.270685	4.17958	3.8056	0.0678534	0.999892
FBgn0010228	0.0778106	7.97209	0.120229	0.735178	0.999892
FBgn0010235	-0.00171382	6.52275	0.000427746	0.983741	0.999892
FBgn0010238	0.0758375	8.04606	0.658677	0.428304	0.999892
FBgn0010241	-0.28613	0.413321	0.133211	0.71965	0.999892
FBgn0010246	0.00362694	3.65865	0.000291483	0.986578	0.999892
FBgn0010247	0.0230296	5.61227	0.0671617	0.798644	0.999892
FBgn0010258	-0.449177	-0.56407	0.216004	0.64803	0.999892
FBgn0010263	-0.0336674	8.26373	0.161039	0.693228	0.999892
FBgn0010265	-0.0211471	9.17121	0.041339	0.841311	0.999892
FBgn0010269	-0.129696	4.37507	0.964991	0.339779	0.999892
FBgn0010278	-0.108224	4.28745	0.486507	0.494969	0.999892
FBgn0010280	-0.0104932	7.09864	0.0176133	0.895985	0.999892
FBgn0010282	0.117255	5.31181	0.688803	0.418135	0.999892
FBgn0010287	-0.624681	0.486225	0.978154	0.336596	0.999892
FBgn0010288	0.112677	4.50805	0.96857	0.33891	0.999892
FBgn0010292	0.0172193	3.25379	0.00688388	0.93485	0.999892
FBgn0010300	0.0186035	6.46354	0.0343216	0.855228	0.999892
FBgn0010303	0.0433295	7.08017	0.29933	0.59145	0.999892
FBgn0010309	-0.158605	2.8489	0.411756	0.529682	0.999892
FBgn0010313	0.0217839	8.28811	0.0647278	0.802242	0.999892
FBgn0010314	-2.04256	0.0279803	3.75991	0.0693683	0.999892
FBgn0010315	-0.150327	4.48982	1.61022	0.221649	0.999892
FBgn0010316	0.0353822	4.57203	0.0419264	0.840204	0.999892
FBgn0010317	-0.637343	0.154711	0.379	0.546513	0.999892
FBgn0010328	-0.0857397	6.89465	0.656926	0.428907	0.999892
FBgn0010333	0.204749	7.05175	4.0527	0.0603013	0.999892
FBgn0010339	-0.140356	3.40157	0.423477	0.523952	0.999892
FBgn0010340	0.0563833	3.34486	0.0810464	0.779341	0.999892
FBgn0010341	0.0765615	7.16048	0.777687	0.390213	0.999892
FBgn0010342	0.0347205	3.221	0.0249863	0.876273	0.999892
FBgn0010348	0.0773307	8.64914	0.505302	0.486869	0.999892
FBgn0010350	-0.0367903	5.42415	0.0878964	0.770479	0.999892
FBgn0010352	0.036964	9.88902	0.116286	0.737298	0.999892
FBgn0010355	0.0362359	6.4109	0.146455	0.706713	0.999892
FBgn0010356	-0.150464	3.48892	0.812941	0.379915	0.999892
FBgn0010379	-0.0189874	7.70541	0.0284061	0.868157	0.999892
FBgn0010380	-0.00251421	6.56232	0.000872407	0.976782	0.999892
FBgn0010382	0.130003	2.86075	0.194281	0.665021	0.999892
FBgn0010383	0.349713	2.62917	1.02017	0.326868	0.999892
FBgn0010385	-0.0149686	8.67206	0.0160345	0.900745	0.999892
FBgn0010387	0.0656336	8.07552	0.645899	0.432735	0.999892
FBgn0010388	2.95295	4.34935	1.52048	0.248092	0.999892
FBgn0010389	0.0314087	5.61452	0.100517	0.755091	0.999892
FBgn0010391	-0.0921758	6.06841	0.394455	0.538766	0.999892
FBgn0010395	0.250279	4.70906	4.40126	0.0512488	0.999892
FBgn0010397	-0.0278486	7.90342	0.0856452	0.773349	0.999892
FBgn0010398	0.759779	1.24386	4.33812	0.0527648	0.999892
FBgn0010399	-1.63763	-0.184539	2.9063	0.106535	0.999892
FBgn0010401	-1.95709	0.454589	0.755454	0.403106	0.999892
FBgn0010403	-2.25907	0.757548	0.979867	0.345316	0.999892
FBgn0010406	-0.0669909	5.1335	0.361136	0.555846	0.999892
FBgn0010408	0.107213	9.88257	0.532256	0.476295	0.999892
FBgn0010409	0.139446	9.5701	1.81223	0.196011	0.999892
FBgn0010411	0.0865028	9.36619	1.3151	0.267442	0.999892
FBgn0010412	0.00210742	8.71921	0.000320647	0.985923	0.999892
FBgn0010414	0.0329541	5.44633	0.0226243	0.882746	0.999892
FBgn0010415	0.0430386	8.85202	0.103093	0.752259	0.999892
FBgn0010416	-0.160169	4.99951	1.48594	0.239579	0.999892
FBgn0010417	-0.160624	4.99657	2.14595	0.161291	0.999892
FBgn0010421	0.132643	3.57789	0.716179	0.409217	0.999892
FBgn0010422	-0.0716884	4.75035	0.340831	0.567057	0.999892
FBgn0010423	0.257465	6.62133	4.08814	0.0598637	0.999892
FBgn0010424	0.0550083	10.143	0.132422	0.720791	0.999892
FBgn0010431	-0.0543676	1.33133	0.00834253	0.928298	0.999892
FBgn0010434	-0.0425263	9.77442	0.264087	0.613976	0.999892
FBgn0010435	0.0461574	8.99076	0.359619	0.556669	0.999892
FBgn0010438	0.0445702	3.26274	0.0282208	0.868605	0.999892
FBgn0010441	-0.0273735	4.18418	0.0516893	0.822875	0.999892
FBgn0010452	0.101007	4.10538	0.638285	0.435411	0.999892
FBgn0010453	0.376381	2.9015	1.26004	0.278486	0.999892
FBgn0010470	-0.0447419	8.82791	0.175297	0.680716	0.999892
FBgn0010473	-0.31598	2.84427	1.28186	0.273524	0.999892
FBgn0010482	-0.0146791	9.6273	0.0230695	0.881074	0.999892
FBgn0010488	0.0211901	9.06728	0.0862462	0.772579	0.999892
FBgn0010497	0.0705056	7.9088	0.440292	0.515926	0.999892
FBgn0010501	0.594442	1.18885	0.861329	0.366706	0.999892
FBgn0010504	-0.373292	3.07588	2.98486	0.102264	0.999892
FBgn0010516	0.0207574	6.85765	0.0484956	0.828339	0.999892
FBgn0010520	-0.469835	2.42238	3.40833	0.0824477	0.999892
FBgn0010531	-0.212132	3.20519	0.934961	0.347204	0.999892
FBgn0010548	0.0177001	6.6407	0.0373501	0.849056	0.999892
FBgn0010551	0.00122461	5.54563	7.91186e-05	0.993007	0.999892
FBgn0010583	0.0386411	5.3384	0.167117	0.687817	0.999892
FBgn0010590	0.0924212	4.93272	0.330951	0.572681	0.999892
FBgn0010591	0.033177	4.49355	0.0371047	0.849547	0.999892
FBgn0010602	-0.0299615	5.33047	0.080897	0.779539	0.999892
FBgn0010607	0.141983	3.0794	0.58344	0.455493	0.999892
FBgn0010611	-0.155772	5.34701	1.29035	0.271827	0.999892
FBgn0010612	0.0658613	8.09532	0.0980529	0.759757	0.999892
FBgn0010620	0.0706801	7.95302	0.528319	0.477257	0.999892
FBgn0010621	-0.00507602	5.44319	0.00131863	0.971458	0.999892
FBgn0010622	-0.1059	5.23349	0.924245	0.349909	0.999892
FBgn0010638	-0.1734	5.80457	2.65279	0.121854	0.999892
FBgn0010651	0.0951383	6.65898	1.02994	0.324474	0.999892
FBgn0010660	-0.0316571	5.12115	0.0428457	0.838509	0.999892
FBgn0010741	0.100089	4.61602	0.488684	0.494018	0.999892
FBgn0010747	-0.0431101	5.80114	0.119142	0.734223	0.999892
FBgn0010750	0.0229302	4.10861	0.0274184	0.870447	0.999892
FBgn0010762	-0.0141815	6.86838	0.0312431	0.861799	0.999892
FBgn0010768	-0.0309577	3.31905	0.0282013	0.868629	0.999892
FBgn0010770	-0.202892	2.59711	0.477303	0.499021	0.999892
FBgn0010772	-0.0709107	6.55902	0.578391	0.457418	0.999892
FBgn0010774	-0.0355102	6.78641	0.107839	0.746649	0.999892
FBgn0010786	0.0226872	4.85366	0.0159254	0.901117	0.999892
FBgn0010803	0.245834	3.84261	2.4086	0.139184	0.999892
FBgn0010808	0.0370542	6.0224	0.187103	0.670805	0.999892
FBgn0010812	0.300025	4.70808	7.83074	0.0123935	0.999892
FBgn0010825	-0.0490318	8.7515	0.457678	0.50786	0.999892
FBgn0010830	-0.170117	5.41703	2.88884	0.107514	0.999892
FBgn0010877	-0.00111395	6.80326	0.000195148	0.989018	0.999892
FBgn0010894	0.13234	5.82916	1.64279	0.217239	0.999892
FBgn0010905	-0.0117414	6.13635	0.013521	0.908801	0.999892
FBgn0010909	0.0613895	8.24871	0.727733	0.405541	0.999892
FBgn0010926	-0.161457	3.83814	0.772384	0.391798	0.999892
FBgn0011016	-0.138386	5.06258	0.965947	0.339547	0.999892
FBgn0011020	-0.296138	2.23056	0.779898	0.389555	0.999892
FBgn0011202	-0.0370972	8.5843	0.273343	0.607881	0.999892
FBgn0011204	0.0214693	5.78931	0.0326818	0.858688	0.999892
FBgn0011205	0.0770945	6.36703	0.854308	0.368339	0.999892
FBgn0011206	-0.013214	7.93504	0.0101967	0.920818	0.999892
FBgn0011207	0.111922	4.53173	1.09431	0.310242	0.999892
FBgn0011211	0.0176221	9.793	0.0216784	0.884687	0.999892
FBgn0011217	0.131045	9.09388	1.26278	0.276826	0.999892
FBgn0011224	-0.0349246	7.655	0.107766	0.746732	0.999892
FBgn0011225	0.061471	7.64421	0.481051	0.497364	0.999892
FBgn0011227	0.0856595	7.52504	0.235122	0.635878	0.999892
FBgn0011230	-0.0902821	9.87272	0.586177	0.454455	0.999892
FBgn0011232	-0.00367748	6.46387	0.00113901	0.973472	0.999892
FBgn0011236	-0.027926	6.17375	0.112215	0.741755	0.999892
FBgn0011259	-0.0128086	5.04883	0.00961647	0.923035	0.999892
FBgn0011260	-0.145043	4.44837	0.993655	0.332902	0.999892
FBgn0011272	-0.0386932	9.34661	0.150557	0.702844	0.999892
FBgn0011274	-0.0374757	7.72783	0.221559	0.643869	0.999892
FBgn0011278	-0.00928388	4.2234	0.0029228	0.957519	0.999892
FBgn0011279	-0.0470979	3.77028	0.0700361	0.794483	0.999892
FBgn0011280	0.02058	5.7746	0.000892332	0.976804	0.999892
FBgn0011281	-1.48459	0.34899	0.50642	0.491416	0.999892
FBgn0011282	-0.110262	-0.603154	0.00260223	0.959927	0.999892
FBgn0011283	0.516959	1.69181	0.170288	0.688587	0.999892
FBgn0011284	-0.00872658	8.87808	0.0042343	0.948908	0.999892
FBgn0011286	-0.141365	9.55036	1.31922	0.266721	0.999892
FBgn0011288	0.0424525	1.0097	0.00796819	0.92992	0.999892
FBgn0011289	0.15635	5.76921	2.81735	0.111633	0.999892
FBgn0011290	0.0797506	4.8839	0.410677	0.530216	0.999892
FBgn0011291	0.371932	2.2702	1.65157	0.216069	0.999892
FBgn0011293	-0.00106499	1.20682	2.17045e-05	0.996381	0.999892
FBgn0011296	-0.000582776	8.07202	1.25553e-05	0.997223	0.999892
FBgn0011297	-0.302622	4.27849	5.14397	0.0367221	0.999892
FBgn0011300	-0.103272	6.56511	1.4877	0.239312	0.999892
FBgn0011305	-0.145254	5.25685	1.60047	0.222993	0.999892
FBgn0011327	0.0875731	4.18837	0.377535	0.547104	0.999892
FBgn0011335	0.0507443	3.40798	0.107609	0.74691	0.999892
FBgn0011336	0.0619866	6.89198	0.335393	0.570136	0.999892
FBgn0011361	0.00412161	6.62004	0.00119537	0.972829	0.999892
FBgn0011455	0.00151963	7.41819	0.000254498	0.987459	0.999892
FBgn0011474	0.0376495	6.03573	0.0790348	0.782058	0.999892
FBgn0011476	0.0233983	3.00571	0.0166461	0.898864	0.999892
FBgn0011481	0.00755279	8.22663	0.00408418	0.949801	0.999892
FBgn0011509	-0.107677	4.68748	0.730963	0.404522	0.999892
FBgn0011556	0.895788	0.237203	0.790503	0.386709	0.999892
FBgn0011559	1.34776	1.93261	8.55062	0.00970709	0.999892
FBgn0011566	-0.121066	2.55977	0.263666	0.614256	0.999892
FBgn0011570	5.42206e-05	5.98261	4.20132e-07	0.99949	0.999892
FBgn0011573	0.00782858	5.1006	0.00510944	0.943854	0.999892
FBgn0011576	-0.00670139	3.74067	0.00164386	0.968134	0.999892
FBgn0011581	0.185091	3.32239	0.615839	0.443453	0.999892
FBgn0011582	-1.06652	1.3642	3.14381	0.0958863	0.999892
FBgn0011584	0.112555	7.91248	1.58022	0.225816	0.999892
FBgn0011586	0.0871672	5.96885	0.151911	0.703453	0.999892
FBgn0011589	-0.242183	2.35457	1.12907	0.302913	0.999892
FBgn0011591	0.0879162	3.59781	0.364497	0.554033	0.999892
FBgn0011592	0.00816837	5.69086	0.00662445	0.936087	0.999892
FBgn0011596	0.0191614	3.37057	0.0156142	0.902031	0.999892
FBgn0011603	-0.0305809	7.1603	0.111364	0.742699	0.999892
FBgn0011604	-0.00616693	4.5504	0.00216415	0.96344	0.999892
FBgn0011606	-0.0686514	2.74682	0.0779734	0.783449	0.999892
FBgn0011638	-0.0020027	4.55666	0.000232437	0.988014	0.999892
FBgn0011640	-0.0790375	6.25779	0.476162	0.499528	0.999892
FBgn0011642	0.0844626	6.04482	1.00773	0.329598	0.999892
FBgn0011648	0.0345125	5.63201	0.0839341	0.775557	0.999892
FBgn0011653	-3.1392	-0.335799	6.05789	0.0248997	0.999892
FBgn0011655	0.069798	5.54753	0.359282	0.556852	0.999892
FBgn0011656	-0.035356	8.38079	0.146617	0.70656	0.999892
FBgn0011659	-0.057559	1.49142	0.0233686	0.880312	0.999892
FBgn0011660	-0.295896	2.1256	1.12443	0.303878	0.999892
FBgn0011661	0.0866653	10.2624	0.919377	0.351148	0.999892
FBgn0011666	-0.1751	5.30912	3.03411	0.0996891	0.999892
FBgn0011668	0.781097	0.390906	1.3845	0.25778	0.999892
FBgn0011669	0.120384	1.72478	0.0441671	0.836141	0.999892
FBgn0011672	0.118892	7.4529	1.77775	0.20011	0.999892
FBgn0011674	0.000185322	4.20836	1.00947e-06	0.99921	0.999892
FBgn0011676	0.238421	1.29549	0.264313	0.613825	0.999892
FBgn0011692	-0.187607	0.587727	0.0533772	0.820088	0.999892
FBgn0011693	-0.312043	1.86898	1.20622	0.287474	0.999892
FBgn0011695	0.0958177	12.506	0.819994	0.377904	0.999892
FBgn0011701	0.105897	2.67513	0.178097	0.678331	0.999892
FBgn0011703	0.135837	1.8345	0.0869986	0.77165	0.999892
FBgn0011704	-0.0720845	3.2237	0.0640189	0.803407	0.999892
FBgn0011705	-0.13697	3.39601	0.465096	0.504487	0.999892
FBgn0011706	-0.491733	0.996002	1.04186	0.321772	0.999892
FBgn0011708	0.0741187	6.58138	0.452835	0.510084	0.999892
FBgn0011710	0.0304388	5.09991	0.103455	0.751664	0.999892
FBgn0011715	-0.0448521	3.57216	0.0530916	0.820533	0.999892
FBgn0011722	0.0228579	7.7866	0.0432151	0.837804	0.999892
FBgn0011723	-0.127237	0.809288	0.0252275	0.875733	0.999892
FBgn0011725	-0.0876537	5.92878	0.839228	0.372498	0.999892
FBgn0011726	0.0705568	7.26203	0.50278	0.487943	0.999892
FBgn0011737	-0.0212906	3.61243	0.0152457	0.903188	0.999892
FBgn0011739	-0.0137839	7.20755	0.028689	0.867509	0.999892
FBgn0011740	-0.170057	4.99784	1.21914	0.284994	0.999892
FBgn0011741	-0.0997412	3.76714	0.289446	0.597586	0.999892
FBgn0011742	0.0838401	5.66376	0.857359	0.367505	0.999892
FBgn0011745	0.0394567	6.06888	0.247977	0.624917	0.999892
FBgn0011746	0.0384211	4.981	0.0611814	0.807617	0.999892
FBgn0011747	-0.00720291	8.67797	0.00533151	0.942649	0.999892
FBgn0011754	0.0159805	7.20186	0.0506816	0.82458	0.999892
FBgn0011758	-0.341135	1.86067	1.6114	0.221488	0.999892
FBgn0011760	0.0804134	8.76038	0.255065	0.62118	0.999892
FBgn0011761	-0.254499	3.89951	0.0562073	0.817753	0.999892
FBgn0011762	-0.505928	0.177759	0.455783	0.508728	0.999892
FBgn0011763	-0.0367835	6.35159	0.233588	0.635075	0.999892
FBgn0011766	0.0887424	8.91958	0.460356	0.506948	0.999892
FBgn0011768	-0.0839081	6.46857	0.451431	0.510867	0.999892
FBgn0011769	0.132596	2.7619	0.263562	0.614325	0.999892
FBgn0011770	0.0811124	4.08261	0.253284	0.621264	0.999892
FBgn0011771	-0.0229559	5.85534	0.0702541	0.794171	0.999892
FBgn0011774	0.0470535	2.82873	0.0319746	0.860208	0.999892
FBgn0011785	0.0694449	6.94985	0.466498	0.503853	0.999892
FBgn0011787	-0.0446849	4.0212	0.0717247	0.792081	0.999892
FBgn0011802	-0.0788398	3.81895	0.231941	0.636262	0.999892
FBgn0011817	-0.0201738	7.44815	0.0199506	0.889542	0.999892
FBgn0011818	0.0228198	4.701	0.0352527	0.853302	0.999892
FBgn0011822	0.153668	6.15552	0.860617	0.368365	0.999892
FBgn0011824	-0.148073	4.1895	0.65229	0.43051	0.999892
FBgn0011826	-0.00290962	6.53242	0.0013856	0.970743	0.999892
FBgn0011828	-0.124066	9.35844	0.86387	0.366077	0.999892
FBgn0011829	0.102839	2.87549	0.161313	0.692981	0.999892
FBgn0011832	-0.152979	1.88434	0.163268	0.69123	0.999892
FBgn0011836	-0.0648086	4.00427	0.149889	0.703471	0.999892
FBgn0011837	0.0674409	7.55658	0.225237	0.641826	0.999892
FBgn0011987	0.317993	4.4335	0.339642	0.573338	0.999892
FBgn0012034	0.12921	8.35176	1.12135	0.30484	0.999892
FBgn0012036	0.00152565	8.55089	0.000235754	0.987929	0.999892
FBgn0012037	0.180968	4.9801	1.94857	0.180799	0.999892
FBgn0012042	1.08041	1.92169	1.50606	0.245277	0.999892
FBgn0012051	0.0401548	6.22691	0.245396	0.626712	0.999892
FBgn0012058	0.082374	5.69495	0.500049	0.48911	0.999892
FBgn0013263	-0.0722297	4.85023	0.134156	0.719033	0.999892
FBgn0013269	0.25911	4.15312	1.34172	0.263407	0.999892
FBgn0013272	0.0404006	10.2463	0.315617	0.581624	0.999892
FBgn0013278	0.3735	-0.26141	0.155725	0.698056	0.999892
FBgn0013303	0.116997	4.44765	0.593158	0.451827	0.999892
FBgn0013305	0.110078	6.72271	0.982198	0.335627	0.999892
FBgn0013307	0.37166	3.26784	2.83364	0.110678	0.999892
FBgn0013323	-1.04897	-0.155007	1.52828	0.233267	0.999892
FBgn0013325	0.0364427	8.51015	0.243929	0.627736	0.999892
FBgn0013334	-0.0388457	7.575	0.154988	0.698733	0.999892
FBgn0013342	0.0318925	5.07	0.101355	0.754108	0.999892
FBgn0013343	-0.015121	7.93671	0.0118118	0.914848	0.999892
FBgn0013347	0.0849072	5.77833	0.143899	0.710875	0.999892
FBgn0013348	0.104073	3.13295	0.0909628	0.767021	0.999892
FBgn0013432	0.226573	4.72388	0.792185	0.389416	0.999892
FBgn0013435	0.209288	2.40508	0.764523	0.394166	0.999892
FBgn0013467	-0.191767	2.62829	0.494843	0.491348	0.999892
FBgn0013469	0.0578928	3.07238	0.0584488	0.811872	0.999892
FBgn0013531	-0.0755948	2.53561	0.104463	0.750501	0.999892
FBgn0013548	0.0291801	2.93564	0.0160757	0.900602	0.999892
FBgn0013563	0.123839	3.09756	0.560347	0.464406	0.999892
FBgn0013576	0.0109248	9.60665	0.0138448	0.90772	0.999892
FBgn0013672	0.210724	8.36176	0.49946	0.495881	0.999892
FBgn0013673	1.3613	5.06804	1.92194	0.19823	0.999892
FBgn0013674	0.122428	12.6203	1.52836	0.233256	0.999892
FBgn0013675	-0.0840517	8.84335	0.879915	0.361431	0.999892
FBgn0013676	0.124081	12.244	1.31236	0.267921	0.999892
FBgn0013678	0.133577	11.2826	1.25177	0.278856	0.999892
FBgn0013679	0.0859642	11.5548	0.161937	0.693974	0.999892
FBgn0013680	0.057419	6.02452	0.0586767	0.81285	0.999892
FBgn0013681	0.532258	2.98462	3.0227	0.100937	0.999892
FBgn0013683	-0.129433	4.59351	0.119326	0.736552	0.999892
FBgn0013684	0.0389035	11.4262	0.106301	0.748396	0.999892
FBgn0013685	-0.275591	4.6548	4.16692	0.0571442	0.999892
FBgn0013686	-0.069082	14.7254	0.248324	0.624676	0.999892
FBgn0013688	-0.22781	12.156	4.15721	0.057405	0.999892
FBgn0013709	-0.0198195	1.44103	0.00250257	0.960688	0.999892
FBgn0013717	-0.0829734	3.72612	0.331863	0.572152	0.999892
FBgn0013718	-0.0139811	8.31458	0.0324892	0.859101	0.999892
FBgn0013720	0.0120026	5.61116	0.0135661	0.908649	0.999892
FBgn0013725	-0.00631239	-0.0476641	7.79117e-05	0.993061	0.999892
FBgn0013726	0.0774906	5.2653	0.604319	0.447674	0.999892
FBgn0013732	-0.267038	1.96344	0.918134	0.351466	0.999892
FBgn0013733	-0.0707294	12.2235	0.503612	0.487588	0.999892
FBgn0013746	0.0993694	4.72361	0.353687	0.559993	0.999892
FBgn0013749	-0.11725	5.40469	1.0718	0.315119	0.999892
FBgn0013750	0.0254887	6.45516	0.0409402	0.84212	0.999892
FBgn0013751	-0.00760396	5.45909	0.00531612	0.942732	0.999892
FBgn0013753	-0.0180525	2.57924	0.00618469	0.93824	0.999892
FBgn0013756	-0.0445721	6.89667	0.279638	0.603811	0.999892
FBgn0013759	0.0206281	7.84155	0.0493225	0.826906	0.999892
FBgn0013762	-0.0487136	4.04291	0.0975479	0.758611	0.999892
FBgn0013763	0.0651536	8.12938	0.279171	0.604278	0.999892
FBgn0013764	-0.131783	5.17507	0.980998	0.335914	0.999892
FBgn0013765	-0.0166246	6.02236	0.0400064	0.843854	0.999892
FBgn0013770	0.0585237	8.39473	0.383982	0.54374	0.999892
FBgn0013771	-0.187011	2.48175	0.483081	0.496471	0.999892
FBgn0013773	-0.132886	3.97093	0.926227	0.349406	0.999892
FBgn0013799	-0.0615179	5.85582	0.286559	0.599404	0.999892
FBgn0013810	-1.23055	1.08695	2.05168	0.175316	0.999892
FBgn0013811	-0.248593	2.76526	0.425053	0.52503	0.999892
FBgn0013812	-0.37036	1.73178	0.311495	0.58632	0.999892
FBgn0013813	-1.11001	1.63836	1.17777	0.302815	0.999892
FBgn0013949	0.263267	4.09561	1.46242	0.243776	0.999892
FBgn0013953	0.0264976	9.1457	0.0405143	0.842943	0.999892
FBgn0013954	0.0692518	7.66514	0.154774	0.700368	0.999892
FBgn0013972	0.411351	0.137352	0.350108	0.56188	0.999892
FBgn0013973	0.178135	2.37466	0.413718	0.528715	0.999892
FBgn0013981	0.0390086	9.48649	0.139473	0.713447	0.999892
FBgn0013983	0.179171	4.27926	2.11868	0.163826	0.999892
FBgn0013987	-0.0034911	6.76709	0.00151717	0.969386	0.999892
FBgn0013995	-0.0130824	8.81601	0.028327	0.868339	0.999892
FBgn0013997	-0.0331224	6.67592	0.0601347	0.809385	0.999892
FBgn0014000	0.474226	3.23761	1.68637	0.215714	0.999892
FBgn0014006	0.0199247	6.6357	0.037872	0.848019	0.999892
FBgn0014007	-0.000252379	5.93055	7.79442e-06	0.997805	0.999892
FBgn0014009	0.102033	7.47331	0.950916	0.343231	0.999892
FBgn0014010	0.0793145	8.61065	0.651544	0.430769	0.999892
FBgn0014011	0.0424505	6.89847	0.300441	0.590769	0.999892
FBgn0014018	0.167325	8.43549	3.26629	0.0885409	0.999892
FBgn0014020	0.117058	9.71325	0.73259	0.404414	0.999892
FBgn0014022	-0.0372889	3.03036	0.0305701	0.863279	0.999892
FBgn0014023	-0.122899	3.04968	0.313763	0.582726	0.999892
FBgn0014024	-0.0650396	5.22807	0.498003	0.489987	0.999892
FBgn0014026	-0.0128236	8.80989	0.00786104	0.930487	0.999892
FBgn0014028	-0.151471	7.22001	1.9914	0.176328	0.999892
FBgn0014029	-0.0266848	5.17808	0.0639014	0.80348	0.999892
FBgn0014031	0.329292	4.0174	0.630235	0.444047	0.999892
FBgn0014032	-0.0919478	5.45437	0.662056	0.427144	0.999892
FBgn0014033	-0.179264	4.75567	0.838343	0.373728	0.999892
FBgn0014037	0.00979291	8.94111	0.00665383	0.935955	0.999892
FBgn0014073	0.0674395	7.33045	0.66028	0.427753	0.999892
FBgn0014075	-0.00765689	6.66001	0.00473684	0.945936	0.999892
FBgn0014092	0.116325	2.83619	0.414802	0.528182	0.999892
FBgn0014127	0.0669791	3.7234	0.162519	0.691899	0.999892
FBgn0014133	0.0460982	6.59818	0.345977	0.564173	0.999892
FBgn0014135	-0.00218393	6.65001	0.000323692	0.985859	0.999892
FBgn0014141	0.0210082	9.41607	0.0469781	0.831001	0.999892
FBgn0014163	-0.0250786	6.9387	0.0604953	0.808675	0.999892
FBgn0014184	0.0286813	10.3629	0.1234	0.729715	0.999892
FBgn0014189	-0.101622	6.52655	1.42274	0.249421	0.999892
FBgn0014269	0.00519455	4.38198	0.0016446	0.968127	0.999892
FBgn0014340	-0.156969	3.87855	0.652923	0.430291	0.999892
FBgn0014342	-0.194562	1.52686	0.303689	0.588787	0.999892
FBgn0014343	-0.0790327	2.3235	0.0649706	0.801879	0.999892
FBgn0014366	0.0351231	3.99727	0.0552054	0.817063	0.999892
FBgn0014380	0.0750308	5.38658	0.516183	0.482284	0.999892
FBgn0014388	0.0106199	7.70891	0.00819238	0.928956	0.999892
FBgn0014391	0.0480241	7.31697	0.17841	0.678097	0.999892
FBgn0014396	0.0227827	7.45636	0.020888	0.887104	0.999892
FBgn0014411	0.0879724	6.75029	0.620168	0.441884	0.999892
FBgn0014417	0.200917	3.2126	0.589594	0.453246	0.999892
FBgn0014427	0.15356	3.68221	0.638833	0.435217	0.999892
FBgn0014455	-0.0296097	5.52962	0.0380378	0.847752	0.999892
FBgn0014464	-0.567219	0.961089	0.187228	0.672581	0.999892
FBgn0014465	-0.850651	1.0678	1.05885	0.319018	0.999892
FBgn0014466	-1.11289	1.60356	0.768717	0.398574	0.999892
FBgn0014469	-0.025196	5.65625	0.0361182	0.851534	0.999892
FBgn0014857	-0.0651174	6.18587	0.511292	0.484336	0.999892
FBgn0014859	0.250928	3.54808	1.02146	0.326787	0.999892
FBgn0014861	-0.195367	0.774223	0.101844	0.753536	0.999892
FBgn0014863	0.00367448	10.3453	0.00149186	0.969642	0.999892
FBgn0014865	2.96612	3.76244	2.09297	0.181129	0.999892
FBgn0014868	-0.0207956	6.38498	0.042498	0.839135	0.999892
FBgn0014869	-0.00988584	8.08694	0.010983	0.917768	0.999892
FBgn0014870	-0.156797	5.75896	2.10836	0.164798	0.999892
FBgn0014877	-0.0730137	4.41427	0.273051	0.608071	0.999892
FBgn0014879	-0.0268559	4.85076	0.0332541	0.857471	0.999892
FBgn0014906	0.0833154	7.24927	1.02695	0.325157	0.999892
FBgn0014930	-0.225482	3.99298	1.77112	0.20091	0.999892
FBgn0014931	-0.108676	1.07358	0.042832	0.838513	0.999892
FBgn0015000	0.021227	4.48755	0.0252776	0.875561	0.999892
FBgn0015010	-1.34341	0.0556283	2.25583	0.151555	0.999892
FBgn0015011	0.258904	1.58174	0.345723	0.564315	0.999892
FBgn0015019	0.0334718	6.20013	0.157031	0.69686	0.999892
FBgn0015024	0.0293649	8.81672	0.0591314	0.810831	0.999892
FBgn0015025	-0.288221	1.62291	0.848274	0.369995	0.999892
FBgn0015031	-0.128474	6.92381	1.25108	0.279035	0.999892
FBgn0015033	-0.293591	0.788715	0.237571	0.632224	0.999892
FBgn0015034	0.0896409	1.79167	0.0794498	0.781465	0.999892
FBgn0015035	-0.121214	6.75124	0.468124	0.505746	0.999892
FBgn0015036	-0.0792912	1.37331	0.0360179	0.851738	0.999892
FBgn0015037	0.00102106	7.17797	0.000168303	0.989801	0.999892
FBgn0015038	0.0332403	5.55825	0.112978	0.740914	0.999892
FBgn0015039	-0.0386843	7.38974	0.184689	0.6728	0.999892
FBgn0015040	0.155796	5.87649	2.84125	0.110235	0.999892
FBgn0015075	-0.274509	3.84052	4.0279	0.0610134	0.999892
FBgn0015218	0.054545	7.77491	0.396291	0.537424	0.999892
FBgn0015221	0.116138	9.8168	1.01741	0.32735	0.999892
FBgn0015222	0.143705	8.89062	3.07706	0.0975064	0.999892
FBgn0015229	0.0336056	7.08917	0.10801	0.746457	0.999892
FBgn0015239	0.0200755	5.73002	0.0483917	0.82852	0.999892
FBgn0015240	-0.0316156	4.98523	0.0882872	0.769985	0.999892
FBgn0015245	0.00709373	6.05318	0.00174636	0.967222	0.999892
FBgn0015247	0.0523764	5.76184	0.152134	0.701374	0.999892
FBgn0015268	-0.0803631	8.35277	0.356842	0.558584	0.999892
FBgn0015269	-0.083531	7.13518	0.71834	0.408525	0.999892
FBgn0015271	-0.115761	0.795547	0.0643047	0.802875	0.999892
FBgn0015277	0.0209522	4.40395	0.0201179	0.888884	0.999892
FBgn0015278	-0.201053	6.74904	4.16949	0.0570755	0.999892
FBgn0015279	0.0561127	6.49011	0.501435	0.488517	0.999892
FBgn0015282	0.0112366	5.58846	0.01065	0.919019	0.999892
FBgn0015283	-0.0207687	6.09397	0.047279	0.83047	0.999892
FBgn0015286	0.0304697	7.04743	0.120551	0.732721	0.999892
FBgn0015288	-0.0277585	8.23822	0.00556089	0.942098	0.999892
FBgn0015295	-0.0823727	4.8538	0.281389	0.602689	0.999892
FBgn0015296	0.218418	4.61814	2.47837	0.133944	0.999892
FBgn0015298	-0.195178	3.90917	1.52779	0.233339	0.999892
FBgn0015299	0.0735465	3.22585	0.119667	0.733663	0.999892
FBgn0015320	-0.0554206	5.30796	0.226968	0.639879	0.999892
FBgn0015321	-0.0728295	5.8507	0.454378	0.509373	0.999892
FBgn0015331	-0.125285	4.17652	0.772905	0.391642	0.999892
FBgn0015336	-1.04924	0.333775	2.07808	0.167691	0.999892
FBgn0015338	-0.0700616	2.83276	0.119383	0.733965	0.999892
FBgn0015351	-0.143705	1.99522	0.210043	0.652568	0.999892
FBgn0015359	0.169764	3.59546	1.09601	0.309877	0.999892
FBgn0015360	-0.0560133	4.39931	0.168888	0.686263	0.999892
FBgn0015371	0.0713645	5.96591	0.704275	0.413058	0.999892
FBgn0015372	0.00997725	4.393	0.00749095	0.932046	0.999892
FBgn0015376	-0.078352	0.734309	0.0184029	0.893694	0.999892
FBgn0015379	0.0492121	3.64167	0.0758629	0.786322	0.999892
FBgn0015380	0.0666568	5.22378	0.399581	0.535759	0.999892
FBgn0015391	-0.345096	3.77739	3.84652	0.0665299	0.999892
FBgn0015396	0.066562	3.15353	0.0504334	0.825146	0.999892
FBgn0015399	-0.0105391	2.7374	0.000893865	0.97653	0.999892
FBgn0015400	0.299573	1.42247	0.541412	0.471932	0.999892
FBgn0015402	-0.0214488	5.44874	0.0304049	0.863645	0.999892
FBgn0015477	0.00962023	6.17243	0.00480248	0.945591	0.999892
FBgn0015509	0.0546306	7.00809	0.538714	0.473021	0.999892
FBgn0015513	-0.00338467	7.6155	0.00113872	0.973476	0.999892
FBgn0015519	-1.09661	0.53488	1.87856	0.188612	0.999892
FBgn0015520	-0.00869587	4.59196	0.00521211	0.943294	0.999892
FBgn0015521	-0.130379	8.3356	1.1166	0.305854	0.999892
FBgn0015522	0.333826	5.77307	8.94543	0.00824869	0.999892
FBgn0015524	-1.77989	-0.201338	2.67023	0.12077	0.999892
FBgn0015527	-0.137906	4.38557	0.913589	0.35263	0.999892
FBgn0015543	-0.0514896	1.41265	0.0170563	0.897633	0.999892
FBgn0015544	0.10285	3.87713	0.359467	0.556751	0.999892
FBgn0015546	0.00702446	4.13682	0.00177999	0.966841	0.999892
FBgn0015553	-0.0222496	0.363339	0.000555865	0.981466	0.999892
FBgn0015558	-0.08853	2.3444	0.0446512	0.835496	0.999892
FBgn0015561	-0.589052	0.240313	0.776854	0.390461	0.999892
FBgn0015568	0.212694	2.41122	0.428111	0.521717	0.999892
FBgn0015569	0.311631	4.29907	2.34385	0.144836	0.999892
FBgn0015570	0.675683	2.85535	2.626	0.128561	0.999892
FBgn0015571	-0.0349669	4.89416	0.12206	0.731124	0.999892
FBgn0015572	-0.218398	0.884522	0.245364	0.626733	0.999892
FBgn0015575	0.0286853	6.35812	0.0595278	0.810179	0.999892
FBgn0015576	0.0154914	7.15847	0.0340393	0.855818	0.999892
FBgn0015577	0.0522894	7.70059	0.486552	0.494949	0.999892
FBgn0015582	-0.0812949	2.68151	0.121845	0.73135	0.999892
FBgn0015584	-1.40966	-0.596597	2.51954	0.130964	0.999892
FBgn0015589	-0.0542357	6.784	0.500056	0.489107	0.999892
FBgn0015591	-0.743704	-0.242073	0.959322	0.341163	0.999892
FBgn0015600	-0.00849773	8.00513	0.00947899	0.923585	0.999892
FBgn0015602	-0.138088	4.6277	1.06306	0.31704	0.999892
FBgn0015609	-0.186091	3.6786	0.570709	0.460942	0.999892
FBgn0015614	0.0451447	7.29168	0.292249	0.595832	0.999892
FBgn0015615	-0.0992398	5.37547	0.847295	0.370264	0.999892
FBgn0015618	-0.0430163	2.46245	0.043001	0.8382	0.999892
FBgn0015621	0.154585	1.69984	0.181562	0.675408	0.999892
FBgn0015622	0.06609	7.39241	0.489285	0.493757	0.999892
FBgn0015623	-0.0115956	7.45171	0.0178324	0.895344	0.999892
FBgn0015625	-0.595427	2.47374	1.45131	0.247956	0.999892
FBgn0015663	-0.552822	2.268	2.71951	0.117623	0.999892
FBgn0015664	-0.031274	4.83371	0.0685453	0.796629	0.999892
FBgn0015714	-0.0882862	5.89731	0.434589	0.51872	0.999892
FBgn0015721	-0.309221	0.595702	0.346178	0.564061	0.999892
FBgn0015737	0.0682053	7.66987	0.745596	0.399956	0.999892
FBgn0015754	-0.0297236	7.41535	0.185188	0.672387	0.999892
FBgn0015756	0.0825818	9.18871	0.826255	0.376131	0.999892
FBgn0015765	0.333595	4.16745	6.8849	0.0178322	0.999892
FBgn0015766	0.000895638	12.7413	8.05551e-05	0.992944	0.999892
FBgn0015772	-0.0388285	7.65237	0.265192	0.613241	0.999892
FBgn0015773	0.186335	0.685801	0.0716215	0.792227	0.999892
FBgn0015774	-0.0251068	5.4397	0.076758	0.785098	0.999892
FBgn0015776	0.00156796	8.25754	0.000425866	0.983777	0.999892
FBgn0015777	0.102819	9.12508	1.74558	0.204033	0.999892
FBgn0015778	0.0705473	8.12432	0.522694	0.479576	0.999892
FBgn0015781	0.00675214	4.01728	0.00218776	0.963242	0.999892
FBgn0015789	0.0541865	7.19811	0.609001	0.445951	0.999892
FBgn0015790	0.0865192	8.04893	0.608118	0.446275	0.999892
FBgn0015791	0.0342979	7.08484	0.0713664	0.792717	0.999892
FBgn0015793	-0.1905	4.07414	1.3443	0.262387	0.999892
FBgn0015794	-0.0953496	4.92267	0.616925	0.443059	0.999892
FBgn0015795	0.0885981	7.74515	1.20615	0.287488	0.999892
FBgn0015797	0.0507018	6.45321	0.181282	0.675643	0.999892
FBgn0015799	-0.177997	5.27624	3.89836	0.0648958	0.999892
FBgn0015801	0.0189368	7.42399	0.0622757	0.805941	0.999892
FBgn0015803	-0.0606268	7.90751	0.664656	0.426255	0.999892
FBgn0015805	-0.076095	4.78537	0.224083	0.642	0.999892
FBgn0015808	-0.00964993	6.37104	0.0109557	0.91787	0.999892
FBgn0015818	0.00481582	3.98021	0.000855747	0.977005	0.999892
FBgn0015828	-0.221945	4.28543	1.95269	0.180363	0.999892
FBgn0015829	-0.132453	3.7229	0.588535	0.453565	0.999892
FBgn0015834	0.0202217	6.57021	0.0632546	0.804455	0.999892
FBgn0015838	0.0436127	4.61393	0.169727	0.685529	0.999892
FBgn0015872	0.11112	7.13823	1.66059	0.214876	0.999892
FBgn0015903	0.0197743	5.68487	0.0141214	0.906957	0.999892
FBgn0015904	-1.72353	-0.486828	1.55322	0.230167	0.999892
FBgn0015905	-0.0893854	2.53121	0.106396	0.748287	0.999892
FBgn0015919	-0.996537	0.606096	2.64137	0.122604	0.999892
FBgn0015924	0.0388102	7.85259	0.304086	0.588545	0.999892
FBgn0015925	-0.399283	2.5812	3.61637	0.0743905	0.999892
FBgn0015926	-0.483434	-0.21808	0.23663	0.632895	0.999892
FBgn0015929	-0.234701	1.87789	0.286396	0.59961	0.999892
FBgn0015949	-0.11564	6.93025	1.32391	0.265903	0.999892
FBgn0016013	-0.0167728	2.57315	0.00439663	0.947911	0.999892
FBgn0016031	0.0250943	5.95223	0.0912915	0.766226	0.999892
FBgn0016032	0.083338	4.55616	0.209397	0.653191	0.999892
FBgn0016034	-0.485249	0.48675	0.449805	0.511485	0.999892
FBgn0016038	-0.0850423	4.62041	0.421193	0.525059	0.999892
FBgn0016041	0.0562708	5.66745	0.169877	0.685431	0.999892
FBgn0016047	0.0682487	0.41169	0.00664058	0.93602	0.999892
FBgn0016053	-0.0527119	0.984119	0.00698492	0.934375	0.999892
FBgn0016054	-0.413686	0.92377	0.563142	0.463312	0.999892
FBgn0016059	0.0211127	7.33263	0.0599993	0.809445	0.999892
FBgn0016061	-0.133098	6.53465	2.86392	0.108928	0.999892
FBgn0016070	0.0740039	6.06015	0.28427	0.601035	0.999892
FBgn0016075	0.0697256	7.7569	0.274311	0.607685	0.999892
FBgn0016076	0.0264493	8.91929	0.0849158	0.774287	0.999892
FBgn0016078	-0.0363596	6.31086	0.19551	0.663973	0.999892
FBgn0016081	-0.0723626	7.71173	0.291542	0.596651	0.999892
FBgn0016119	0.0529228	8.255	0.16736	0.68782	0.999892
FBgn0016120	0.121723	7.63559	1.3829	0.255899	0.999892
FBgn0016122	0.139505	5.4492	0.561945	0.465111	0.999892
FBgn0016123	0.0599528	10.0193	0.187957	0.670274	0.999892
FBgn0016126	0.122213	7.6949	1.59205	0.22416	0.999892
FBgn0016131	-0.20367	3.79936	1.57927	0.225948	0.999892
FBgn0016641	-0.0675289	6.364	0.766056	0.393702	0.999892
FBgn0016650	-1.05783	0.509355	2.0336	0.172056	0.999892
FBgn0016660	-0.0536113	4.51936	0.102459	0.75282	0.999892
FBgn0016672	0.0903538	3.48013	0.221695	0.643768	0.999892
FBgn0016675	0.299288	1.59937	0.586175	0.454456	0.999892
FBgn0016684	-0.77349	0.18764	1.2544	0.27837	0.999892
FBgn0016685	-0.092748	5.43177	0.608559	0.446113	0.999892
FBgn0016687	0.0418833	6.55601	0.208468	0.653781	0.999892
FBgn0016691	-0.0911665	6.45606	0.550689	0.46833	0.999892
FBgn0016693	0.0616489	7.29691	0.566034	0.462184	0.999892
FBgn0016694	0.0740398	10.4062	0.31235	0.583648	0.999892
FBgn0016696	-0.0312802	6.4441	0.194134	0.665079	0.999892
FBgn0016697	-0.122436	5.23652	1.07449	0.31453	0.999892
FBgn0016698	0.0890067	3.9943	0.318158	0.580121	0.999892
FBgn0016701	0.0768212	5.79692	0.518367	0.481373	0.999892
FBgn0016715	-0.000281131	3.47098	1.3075e-06	0.999101	0.999892
FBgn0016726	-0.0409523	8.25003	0.188742	0.669459	0.999892
FBgn0016754	0.0555197	6.94989	0.535213	0.47444	0.999892
FBgn0016756	-0.117861	9.31249	1.42237	0.249481	0.999892
FBgn0016762	0.561615	2.38853	4.43226	0.0505231	0.999892
FBgn0016794	0.00455757	5.7989	0.00227277	0.962535	0.999892
FBgn0016797	-0.0444645	6.90901	0.369494	0.551357	0.999892
FBgn0016917	0.0799274	7.80531	0.833044	0.374223	0.999892
FBgn0016920	-0.668	1.07707	1.26459	0.276663	0.999892
FBgn0016926	0.198053	9.0502	7.53043	0.0138842	0.999892
FBgn0016930	0.114719	6.02821	1.88435	0.187773	0.999892
FBgn0016970	0.629515	2.03289	5.20912	0.0356923	0.999892
FBgn0016977	-0.0531871	10.8058	0.310987	0.584383	0.999892
FBgn0016978	0.0201453	4.63691	0.0254066	0.875246	0.999892
FBgn0016983	-0.0440338	5.65507	0.12026	0.73303	0.999892
FBgn0016984	0.0335838	7.4018	0.2072	0.654761	0.999892
FBgn0017414	0.10695	3.54824	0.147994	0.705642	0.999892
FBgn0017418	0.00505598	7.28791	0.0031157	0.956141	0.999892
FBgn0017429	-0.012389	4.29517	0.00782341	0.930558	0.999892
FBgn0017430	-0.118718	2.84754	0.31197	0.583795	0.999892
FBgn0017448	-0.155613	3.26296	0.639684	0.434917	0.999892
FBgn0017456	0.755029	-0.430504	0.791761	0.386052	0.999892
FBgn0017457	-0.00521663	4.6309	0.0012914	0.971754	0.999892
FBgn0017482	-0.0153949	3.1375	0.00573051	0.940546	0.999892
FBgn0017545	0.0236957	9.52569	0.0610001	0.807896	0.999892
FBgn0017550	-0.0256585	5.98896	0.103567	0.751534	0.999892
FBgn0017551	-0.114987	2.8934	0.331643	0.572278	0.999892
FBgn0017558	0.0304522	8.73771	0.0562786	0.815407	0.999892
FBgn0017561	0.00905603	4.42825	0.00404285	0.950048	0.999892
FBgn0017566	0.0747527	7.59183	0.634026	0.436919	0.999892
FBgn0017567	-0.0879555	6.22886	1.09642	0.309789	0.999892
FBgn0017572	0.00597955	6.66027	0.00387703	0.951081	0.999892
FBgn0017577	-1.02725	0.985619	2.84515	0.110009	0.999892
FBgn0017578	-0.0671456	3.92068	0.13805	0.714842	0.999892
FBgn0017579	0.0172165	9.20321	0.0449978	0.834544	0.999892
FBgn0017581	0.000952999	12.1296	7.5106e-05	0.993187	0.999892
FBgn0017590	0.164093	3.07044	0.491151	0.492946	0.999892
FBgn0019624	0.0519326	8.55511	0.168969	0.686329	0.999892
FBgn0019637	-0.195607	4.47383	2.41122	0.138983	0.999892
FBgn0019643	-0.0111924	7.61727	0.00736125	0.932672	0.999892
FBgn0019644	0.0113316	6.5203	0.00636617	0.937414	0.999892
FBgn0019661	-0.0623093	1.48202	0.0272094	0.870937	0.999892
FBgn0019662	-0.0870738	5.1748	0.364383	0.554094	0.999892
FBgn0019686	-0.0831015	3.98253	0.126421	0.726779	0.999892
FBgn0019830	0.101926	5.12296	0.380687	0.545669	0.999892
FBgn0019890	-0.0401934	6.61482	0.20593	0.655746	0.999892
FBgn0019925	-0.0227619	6.595	0.0531928	0.820365	0.999892
FBgn0019928	0.257214	2.88637	1.18909	0.290809	0.999892
FBgn0019929	-0.0639943	4.66304	0.278607	0.604473	0.999892
FBgn0019932	-0.0678256	4.575	0.283674	0.601232	0.999892
FBgn0019936	0.0589631	9.43682	0.160777	0.693884	0.999892
FBgn0019938	-0.152109	4.2108	0.563692	0.463319	0.999892
FBgn0019949	-0.155844	3.52797	0.630912	0.438027	0.999892
FBgn0019952	0.148924	2.98305	0.383794	0.543837	0.999892
FBgn0019957	0.0714794	6.49225	0.461228	0.50624	0.999892
FBgn0019960	0.0385821	7.45867	0.238638	0.631466	0.999892
FBgn0019968	0.0032061	7.6852	0.00169047	0.967685	0.999892
FBgn0019972	0.223202	4.27943	1.21773	0.285691	0.999892
FBgn0019982	0.0535551	5.16146	0.245769	0.626451	0.999892
FBgn0019990	0.000970813	5.64426	0.000122966	0.991282	0.999892
FBgn0020018	-0.0823671	3.1418	0.246089	0.626228	0.999892
FBgn0020224	-0.0741924	6.6297	0.604791	0.4475	0.999892
FBgn0020235	-0.0435329	7.66285	0.127713	0.725339	0.999892
FBgn0020236	0.147343	8.28267	1.58201	0.225736	0.999892
FBgn0020238	0.0925588	9.82317	0.351395	0.56208	0.999892
FBgn0020248	0.102677	0.854317	0.025336	0.875418	0.999892
FBgn0020249	-0.148242	6.21844	2.34411	0.14425	0.999892
FBgn0020251	0.00810557	6.1425	0.00801383	0.92972	0.999892
FBgn0020255	0.129562	6.93893	2.41994	0.138316	0.999892
FBgn0020257	0.00925775	7.63587	0.0151746	0.903413	0.999892
FBgn0020258	0.0940343	0.666872	0.0356121	0.852565	0.999892
FBgn0020261	-0.242385	5.11519	4.92184	0.0404995	0.999892
FBgn0020269	-0.131336	5.48133	1.80815	0.19649	0.999892
FBgn0020270	-0.0332694	2.23097	0.0165719	0.899088	0.999892
FBgn0020272	0.173725	1.42434	0.258896	0.617454	0.999892
FBgn0020278	-0.0129334	5.7981	0.00831265	0.928452	0.999892
FBgn0020279	0.00767902	8.16423	0.0114949	0.915881	0.999892
FBgn0020294	0.0549953	7.49307	0.286832	0.599232	0.999892
FBgn0020299	0.0512925	6.12677	0.246017	0.626278	0.999892
FBgn0020300	0.0658392	5.15777	0.252937	0.621502	0.999892
FBgn0020304	0.0476285	7.93476	0.321057	0.578417	0.999892
FBgn0020305	-0.0588469	3.11233	0.0941155	0.762754	0.999892
FBgn0020306	-0.060191	8.19959	0.396918	0.537106	0.999892
FBgn0020307	0.0414013	5.58926	0.140674	0.712274	0.999892
FBgn0020309	0.0100353	8.9819	0.0124586	0.912441	0.999892
FBgn0020312	-0.165778	4.11275	1.05241	0.319405	0.999892
FBgn0020369	0.0460915	5.65601	0.228405	0.638828	0.999892
FBgn0020370	0.0205782	6.65426	0.0850798	0.774076	0.999892
FBgn0020372	-0.708635	0.50908	1.28987	0.271912	0.999892
FBgn0020378	-0.0897822	8.6393	1.00924	0.329245	0.999892
FBgn0020379	-0.0868807	4.64146	0.606953	0.446704	0.999892
FBgn0020381	-0.0710158	4.06551	0.164786	0.689878	0.999892
FBgn0020385	0.29754	5.07725	0.588457	0.460732	0.999892
FBgn0020386	0.0493817	8.17425	0.485299	0.495497	0.999892
FBgn0020388	0.0311101	5.32119	0.0504384	0.824993	0.999892
FBgn0020389	-0.0634603	3.8649	0.189739	0.668643	0.999892
FBgn0020391	-0.399023	1.67212	1.37541	0.25714	0.999892
FBgn0020392	0.13697	3.47789	0.638389	0.435374	0.999892
FBgn0020407	-0.459635	2.88971	3.7352	0.0702039	0.999892
FBgn0020412	0.00561531	6.99812	0.00527905	0.942931	0.999892
FBgn0020414	0.0497009	8.07032	0.329888	0.573287	0.999892
FBgn0020415	-0.0409884	8.5587	0.182147	0.674918	0.999892
FBgn0020416	-0.144314	7.10354	1.23921	0.281887	0.999892
FBgn0020429	0.0555215	2.2657	0.0499464	0.825834	0.999892
FBgn0020440	-0.120904	5.90561	1.35803	0.260055	0.999892
FBgn0020443	0.0193519	7.60931	0.0655253	0.801055	0.999892
FBgn0020445	0.107179	5.43221	1.17502	0.293587	0.999892
FBgn0020493	-0.0312172	8.36406	0.091357	0.766145	0.999892
FBgn0020496	-0.0272013	8.36479	0.072732	0.790663	0.999892
FBgn0020497	-0.0702301	7.13401	0.715421	0.40946	0.999892
FBgn0020503	-0.0314113	9.61372	0.176624	0.679583	0.999892
FBgn0020509	0.143501	-0.108641	0.0297704	0.865061	0.999892
FBgn0020510	0.0450184	6.41349	0.242888	0.628466	0.999892
FBgn0020513	0.154666	5.52411	0.183897	0.67714	0.999892
FBgn0020521	0.00428386	8.92542	0.00218249	0.963286	0.999892
FBgn0020545	0.0647469	5.42607	0.188689	0.669569	0.999892
FBgn0020546	0.0464946	1.92616	0.0158719	0.901231	0.999892
FBgn0020616	0.0325698	4.95263	0.0761964	0.785865	0.999892
FBgn0020617	-0.658419	-0.407997	0.262924	0.615355	0.999892
FBgn0020618	-0.0410267	9.59597	0.220427	0.644711	0.999892
FBgn0020620	-0.0203506	6.02721	0.0369213	0.849914	0.999892
FBgn0020621	-0.0409662	7.19082	0.167241	0.687709	0.999892
FBgn0020622	-0.0251521	6.16551	0.0789064	0.782193	0.999892
FBgn0020626	-0.0799124	6.90201	0.840448	0.372159	0.999892
FBgn0020633	-0.542155	0.950337	0.828351	0.375541	0.999892
FBgn0020637	-0.0162747	7.21246	0.0121899	0.913565	0.999892
FBgn0020642	0.277087	0.485246	0.281088	0.602882	0.999892
FBgn0020647	0.028593	6.09433	0.0951616	0.761483	0.999892
FBgn0020653	-0.0739316	7.17921	0.294682	0.594824	0.999892
FBgn0020655	-0.0605185	4.79328	0.116044	0.737672	0.999892
FBgn0020660	-0.189984	5.2026	2.668	0.120863	0.999892
FBgn0020762	0.0643327	4.56133	0.208668	0.653627	0.999892
FBgn0020764	0.0295673	6.55386	0.036707	0.850637	0.999892
FBgn0020765	0.144525	4.6619	0.739458	0.401862	0.999892
FBgn0020767	0.093809	6.3808	1.10074	0.308869	0.999892
FBgn0020887	0.0294761	5.44891	0.0597982	0.809758	0.999892
FBgn0020909	-0.020174	1.61438	0.00296831	0.95719	0.999892
FBgn0020910	-0.0416833	9.23847	0.0306067	0.864211	0.999892
FBgn0020912	-0.379653	2.10897	1.49676	0.237946	0.999892
FBgn0020930	0.0906058	5.01567	0.684038	0.419718	0.999892
FBgn0021750	0.153843	3.10737	0.848975	0.369802	0.999892
FBgn0021760	-0.0628285	7.31979	0.687741	0.418487	0.999892
FBgn0021761	-0.0417921	4.18056	0.0674582	0.79821	0.999892
FBgn0021764	-0.0514549	6.6834	0.359017	0.556995	0.999892
FBgn0021765	-0.0284255	5.34783	0.00924179	0.925132	0.999892
FBgn0021767	-0.154705	4.43414	1.49891	0.237623	0.999892
FBgn0021768	0.0257791	4.13913	0.036327	0.851111	0.999892
FBgn0021776	-0.124478	1.01716	0.0487454	0.827905	0.999892
FBgn0021795	-0.0127589	6.73808	0.00413736	0.94975	0.999892
FBgn0021796	0.048041	6.74608	0.23222	0.63606	0.999892
FBgn0021800	0.0863731	7.16467	0.277484	0.60666	0.999892
FBgn0021814	0.110703	3.83597	0.470496	0.502056	0.999892
FBgn0021825	0.0622779	6.02059	0.410039	0.530532	0.999892
FBgn0021847	0.0859584	4.68405	0.339479	0.567819	0.999892
FBgn0021856	0.021013	3.64658	0.0127091	0.911569	0.999892
FBgn0021872	0.0998922	9.72553	1.70525	0.209089	0.999892
FBgn0021874	-0.0440545	2.43335	0.024512	0.877443	0.999892
FBgn0021875	-0.126075	3.13289	0.495638	0.491005	0.999892
FBgn0021895	0.0421259	6.7198	0.122436	0.730786	0.999892
FBgn0021906	0.0646427	8.34325	0.618612	0.442447	0.999892
FBgn0021944	0.0979135	3.63106	0.233396	0.635212	0.999892
FBgn0021967	0.143263	7.49883	0.789739	0.389201	0.999892
FBgn0021979	0.11043	6.99342	2.14074	0.161771	0.999892
FBgn0021995	-0.224018	4.1198	1.68226	0.212043	0.999892
FBgn0022023	0.00845387	7.77272	0.0079967	0.929795	0.999892
FBgn0022027	-0.270357	3.08578	1.79913	0.197555	0.999892
FBgn0022029	0.120564	4.97592	1.32213	0.266213	0.999892
FBgn0022069	0.120803	3.60847	0.379942	0.545844	0.999892
FBgn0022097	0.0196845	7.98766	0.0358216	0.852137	0.999892
FBgn0022153	-0.0594024	5.50548	0.270725	0.609591	0.999892
FBgn0022160	0.0398752	7.76215	0.160292	0.693901	0.999892
FBgn0022213	-0.164463	4.92067	2.69806	0.118934	0.999892
FBgn0022224	-0.0162602	2.7506	0.00441298	0.947814	0.999892
FBgn0022238	0.144459	7.13268	0.598869	0.453361	0.999892
FBgn0022288	-0.241579	3.73157	1.74074	0.204631	0.999892
FBgn0022338	-0.0325816	3.63536	0.0336793	0.856573	0.999892
FBgn0022343	-0.0918513	4.80168	0.594574	0.451296	0.999892
FBgn0022344	0.0281715	5.20889	0.0372529	0.84925	0.999892
FBgn0022349	0.0638241	7.04563	0.716902	0.408985	0.999892
FBgn0022355	0.181648	8.93507	0.780159	0.39451	0.999892
FBgn0022359	-0.241701	5.09083	2.43522	0.137342	0.999892
FBgn0022361	0.0646116	6.65233	0.666034	0.425785	0.999892
FBgn0022382	0.00679156	8.50468	0.00383831	0.951326	0.999892
FBgn0022699	-0.199276	3.69879	1.63557	0.218207	0.999892
FBgn0022702	-0.367626	2.28882	1.44015	0.246658	0.999892
FBgn0022709	-0.0609099	7.46724	0.33401	0.570924	0.999892
FBgn0022710	0.0748815	6.78985	0.781552	0.389063	0.999892
FBgn0022724	0.0896045	2.68847	0.224958	0.641355	0.999892
FBgn0022764	-0.00400585	8.84271	0.00258725	0.960029	0.999892
FBgn0022768	0.0461568	7.23535	0.29282	0.595476	0.999892
FBgn0022770	-0.195513	1.55888	0.405189	0.532944	0.999892
FBgn0022774	0.245171	4.22111	2.3584	0.143108	0.999892
FBgn0022786	-0.164995	3.22537	0.616528	0.443203	0.999892
FBgn0022787	-0.0214868	5.82749	0.0212931	0.885768	0.999892
FBgn0022800	-0.0705926	5.54054	0.419221	0.526019	0.999892
FBgn0022893	0.0113158	8.04927	0.0113437	0.916433	0.999892
FBgn0022935	-0.0852013	4.95425	0.393736	0.538724	0.999892
FBgn0022936	0.236693	2.72559	1.04124	0.321911	0.999892
FBgn0022942	-0.0189656	5.04418	0.0256327	0.874697	0.999892
FBgn0022943	0.200686	3.1346	1.03053	0.324339	0.999892
FBgn0022959	0.0194005	8.15399	0.0622364	0.806001	0.999892
FBgn0022960	0.0477713	4.5546	0.111909	0.742094	0.999892
FBgn0022981	-0.569097	0.6376	0.326667	0.575865	0.999892
FBgn0022984	-0.0272249	5.72442	0.0828161	0.777014	0.999892
FBgn0022985	-0.0152594	6.5865	0.0231335	0.88091	0.999892
FBgn0022986	-0.028718	5.22349	0.0522394	0.821952	0.999892
FBgn0022987	0.0958196	6.31813	0.715533	0.409424	0.999892
FBgn0023000	-0.0505933	4.6771	0.1026	0.752656	0.999892
FBgn0023001	0.0155361	5.09789	0.0184461	0.89357	0.999892
FBgn0023023	-0.00463834	5.05975	0.00227751	0.962496	0.999892
FBgn0023076	0.0449808	6.41512	0.149885	0.703475	0.999892
FBgn0023081	-0.0574759	6.58054	0.423501	0.52394	0.999892
FBgn0023083	0.150244	7.72082	4.26089	0.0546903	0.999892
FBgn0023090	-1.10116	-0.399204	1.20941	0.28686	0.999892
FBgn0023094	0.0287494	4.72403	0.0674241	0.79826	0.999892
FBgn0023095	-0.00722792	8.03667	0.0079503	0.929999	0.999892
FBgn0023096	-0.95438	1.08429	2.15885	0.160739	0.999892
FBgn0023097	-0.0879444	6.76622	1.12282	0.304214	0.999892
FBgn0023129	0.135376	7.43509	2.69914	0.118866	0.999892
FBgn0023130	-0.150902	3.79332	1.00332	0.330628	0.999892
FBgn0023143	0.0650868	7.59739	0.470084	0.502241	0.999892
FBgn0023167	-0.0459625	3.54406	0.0486077	0.828144	0.999892
FBgn0023169	-0.0532436	7.00115	0.17527	0.6809	0.999892
FBgn0023170	-0.011629	5.48251	0.00283664	0.958325	0.999892
FBgn0023171	0.0332418	2.56918	0.0184108	0.893671	0.999892
FBgn0023172	-0.00732621	9.1611	0.00764632	0.931346	0.999892
FBgn0023174	0.0382681	5.39054	0.15043	0.702964	0.999892
FBgn0023175	0.0298586	5.87097	0.0812473	0.779076	0.999892
FBgn0023177	-0.0687684	4.40903	0.176509	0.679681	0.999892
FBgn0023179	-0.284399	0.806701	0.259482	0.617059	0.999892
FBgn0023180	1.1831	-0.322678	2.28933	0.148731	0.999892
FBgn0023181	-0.0404724	2.32077	0.0203402	0.888276	0.999892
FBgn0023212	0.0704525	6.99374	0.277007	0.605917	0.999892
FBgn0023213	0.0820493	9.34912	1.01558	0.327773	0.999892
FBgn0023214	0.141135	5.47112	1.36945	0.258136	0.999892
FBgn0023215	0.0674746	8.56223	0.319436	0.579449	0.999892
FBgn0023216	-0.129653	3.76082	0.539642	0.472646	0.999892
FBgn0023388	-0.0117566	6.00706	0.0174974	0.896326	0.999892
FBgn0023395	-0.518381	0.2982	0.462156	0.505819	0.999892
FBgn0023407	0.148231	8.44063	3.93033	0.0639115	0.999892
FBgn0023415	-2.054	-0.0839379	4.04142	0.0608055	0.999892
FBgn0023416	-0.514595	0.0866486	0.545251	0.47039	0.999892
FBgn0023441	-0.0167482	7.45139	0.0547404	0.81782	0.999892
FBgn0023458	0.0198558	8.41992	0.0308196	0.862729	0.999892
FBgn0023477	0.0678536	6.15531	0.244227	0.627723	0.999892
FBgn0023479	0.434007	6.83537	1.7836	0.212142	0.999892
FBgn0023506	0.0167819	3.80616	0.0146184	0.90519	0.999892
FBgn0023507	0.0617833	6.01673	0.282546	0.601951	0.999892
FBgn0023508	0.0525209	6.12645	0.43198	0.519865	0.999892
FBgn0023509	-0.121168	4.76954	1.32951	0.264931	0.999892
FBgn0023510	0.0344057	6.97728	0.164419	0.690204	0.999892
FBgn0023511	-0.132344	5.31769	1.19701	0.289261	0.999892
FBgn0023512	-0.0905648	3.92077	0.407294	0.531895	0.999892
FBgn0023513	0.125327	2.14961	0.189424	0.668901	0.999892
FBgn0023514	-0.0829812	4.56421	0.425998	0.522734	0.999892
FBgn0023515	-0.249286	2.72197	0.262425	0.617266	0.999892
FBgn0023516	-0.234865	4.5909	1.32274	0.267272	0.999892
FBgn0023517	-0.0485387	3.70916	0.0833439	0.776325	0.999892
FBgn0023518	-0.102384	6.16598	1.03285	0.323812	0.999892
FBgn0023519	0.00233643	3.22353	0.000115202	0.991562	0.999892
FBgn0023520	0.140907	1.78831	0.163001	0.691469	0.999892
FBgn0023521	0.0233765	2.63686	0.0114966	0.915875	0.999892
FBgn0023522	0.0560227	3.91028	0.128426	0.724504	0.999892
FBgn0023524	-0.127476	-0.248359	0.0157495	0.90161	0.999892
FBgn0023525	0.149635	4.15877	0.776831	0.390468	0.999892
FBgn0023526	0.015968	6.41152	0.0176636	0.895845	0.999892
FBgn0023527	0.284898	3.31377	1.9334	0.182417	0.999892
FBgn0023528	0.0232584	5.95616	0.066566	0.799518	0.999892
FBgn0023529	-0.0473221	7.90364	0.156557	0.697367	0.999892
FBgn0023530	-0.100338	2.77382	0.211617	0.651363	0.999892
FBgn0023531	-0.0898673	4.08743	0.246981	0.625608	0.999892
FBgn0023534	-0.915196	0.380107	2.43988	0.136805	0.999892
FBgn0023535	0.334573	3.10354	0.965478	0.341506	0.999892
FBgn0023536	0.217286	2.45946	0.799749	0.38372	0.999892
FBgn0023537	-0.0629007	6.81049	0.619153	0.442251	0.999892
FBgn0023540	0.106159	7.29889	1.6205	0.220245	0.999892
FBgn0023541	-0.296995	0.0178505	0.0935163	0.763527	0.999892
FBgn0023542	-0.0401483	4.95059	0.0858635	0.773069	0.999892
FBgn0023545	0.0678112	3.72306	0.136652	0.716221	0.999892
FBgn0023549	0.463257	4.49868	3.70965	0.0736094	0.999892
FBgn0023550	-0.196301	1.0091	0.166093	0.688721	0.999892
FBgn0024150	-0.0282002	5.09276	0.0760408	0.786078	0.999892
FBgn0024177	-0.397153	0.480638	0.240369	0.631135	0.999892
FBgn0024179	-0.0673732	5.84371	0.498548	0.489753	0.999892
FBgn0024183	0.0559188	7.58134	0.443231	0.514547	0.999892
FBgn0024184	0.560951	1.6637	1.531	0.232993	0.999892
FBgn0024187	0.0881379	6.89966	1.18161	0.29228	0.999892
FBgn0024188	0.143123	4.80122	1.82299	0.194754	0.999892
FBgn0024189	-0.0877032	4.56934	0.526154	0.478147	0.999892
FBgn0024191	0.10063	2.64677	0.232957	0.635528	0.999892
FBgn0024194	-0.0167343	2.59999	0.00393206	0.950736	0.999892
FBgn0024196	0.143755	3.94239	0.855684	0.367963	0.999892
FBgn0024222	-0.120406	4.466	0.639796	0.434878	0.999892
FBgn0024230	-0.115652	4.36189	0.666726	0.425549	0.999892
FBgn0024232	-0.839958	1.17498	3.61225	0.0745406	0.999892
FBgn0024234	-0.0366774	5.92483	0.0971911	0.759038	0.999892
FBgn0024236	0.0072351	5.44267	0.00370843	0.952155	0.999892
FBgn0024238	0.076439	7.13857	0.614306	0.444012	0.999892
FBgn0024244	0.0760686	8.81928	0.206679	0.656382	0.999892
FBgn0024245	-0.166935	4.18528	1.31834	0.266873	0.999892
FBgn0024248	0.00826554	6.73715	0.0115115	0.91582	0.999892
FBgn0024250	-0.0959583	5.99434	1.18245	0.292114	0.999892
FBgn0024251	0.130978	2.29256	0.267187	0.611919	0.999892
FBgn0024273	0.0457078	5.31681	0.206134	0.655587	0.999892
FBgn0024277	-0.14252	6.7625	2.1019	0.16541	0.999892
FBgn0024285	-0.0169734	5.34805	0.0152317	0.903232	0.999892
FBgn0024289	0.615172	4.21154	0.700432	0.423504	0.999892
FBgn0024291	0.047217	7.61205	0.373581	0.549188	0.999892
FBgn0024293	0.0728051	6.76179	0.405227	0.532925	0.999892
FBgn0024314	-0.0957967	4.98036	0.884772	0.360142	0.999892
FBgn0024315	0.0602438	9.08623	0.544535	0.470677	0.999892
FBgn0024320	-0.0252332	6.88037	0.0401002	0.84374	0.999892
FBgn0024321	0.0667145	5.48955	0.366117	0.553163	0.999892
FBgn0024326	0.0377729	6.15101	0.125352	0.727677	0.999892
FBgn0024329	0.07032	6.78064	0.466877	0.503682	0.999892
FBgn0024330	-0.0340764	3.71433	0.03396	0.855984	0.999892
FBgn0024352	0.166939	5.90115	1.95808	0.179795	0.999892
FBgn0024360	0.176901	2.41588	0.567534	0.461601	0.999892
FBgn0024361	0.41432	0.168244	0.261795	0.615506	0.999892
FBgn0024362	0.154286	6.44915	1.97774	0.177739	0.999892
FBgn0024364	0.0156159	4.40915	0.00812578	0.929233	0.999892
FBgn0024365	-0.134632	5.78474	2.28318	0.149244	0.999892
FBgn0024366	-0.0246408	7.42072	0.0797316	0.781088	0.999892
FBgn0024371	0.100845	3.37477	0.325588	0.575773	0.999892
FBgn0024432	0.0648734	6.17274	0.165204	0.690138	0.999892
FBgn0024491	-0.0340853	3.44754	0.0312835	0.86171	0.999892
FBgn0024509	-0.00314094	5.92509	0.000703142	0.979156	0.999892
FBgn0024510	0.0167216	4.50481	0.00835159	0.928271	0.999892
FBgn0024542	0.136479	3.24904	0.587382	0.454	0.999892
FBgn0024555	0.0137354	7.49911	0.031399	0.861458	0.999892
FBgn0024556	-0.00482148	6.08092	0.00181355	0.966531	0.999892
FBgn0024558	-0.121296	3.1526	0.534537	0.474715	0.999892
FBgn0024689	0.0849051	4.07098	0.280532	0.603238	0.999892
FBgn0024698	-0.0176573	4.10712	0.00873462	0.926637	0.999892
FBgn0024728	-0.078912	5.80091	0.876946	0.362222	0.999892
FBgn0024732	-0.224976	4.00513	1.83681	0.193153	0.999892
FBgn0024733	0.0704331	9.19281	0.523678	0.479169	0.999892
FBgn0024734	0.163917	5.77891	3.1497	0.0939435	0.999892
FBgn0024740	1.07637	-0.249001	1.76048	0.202204	0.999892
FBgn0024754	0.0459119	6.46212	0.417608	0.526807	0.999892
FBgn0024804	-0.040975	5.72212	0.118414	0.735003	0.999892
FBgn0024806	0.0454418	6.30523	0.237152	0.632523	0.999892
FBgn0024807	-0.0339418	7.51071	0.0614759	0.807404	0.999892
FBgn0024811	0.126464	6.65347	0.494258	0.494309	0.999892
FBgn0024814	0.0118918	7.23519	0.0165949	0.899019	0.999892
FBgn0024833	-0.086243	5.63166	0.894154	0.357671	0.999892
FBgn0024836	-0.802789	2.01292	1.19551	0.297712	0.999892
FBgn0024841	-0.0153115	4.53674	0.015915	0.901097	0.999892
FBgn0024846	-0.0866008	4.69338	0.337368	0.569013	0.999892
FBgn0024887	-0.385239	3.19736	4.71308	0.044463	0.999892
FBgn0024889	0.11668	6.11624	1.34101	0.262951	0.999892
FBgn0024897	0.102183	2.01246	0.0948632	0.761845	0.999892
FBgn0024909	0.179171	3.20739	0.649081	0.431625	0.999892
FBgn0024912	0.250846	2.09578	0.743401	0.400636	0.999892
FBgn0024913	0.912579	0.141894	1.08371	0.312525	0.999892
FBgn0024920	-0.867629	-0.424853	0.668349	0.424997	0.999892
FBgn0024921	-0.0336963	7.12351	0.206035	0.655665	0.999892
FBgn0024941	-0.55475	2.59871	3.52396	0.0778494	0.999892
FBgn0024943	0.218611	0.321561	0.0840981	0.775345	0.999892
FBgn0024944	-0.0157979	6.8597	0.0383232	0.847129	0.999892
FBgn0024945	-0.0498745	4.89558	0.119526	0.733813	0.999892
FBgn0024947	0.034966	6.51736	0.141808	0.711174	0.999892
FBgn0024956	0.102505	3.82652	0.358663	0.557188	0.999892
FBgn0024957	-0.0757711	5.23853	0.17586	0.680661	0.999892
FBgn0024958	0.155334	3.95581	0.54231	0.471694	0.999892
FBgn0024963	0.0825272	1.5273	0.0379993	0.847767	0.999892
FBgn0024973	-0.162734	4.69426	1.65122	0.216116	0.999892
FBgn0024975	-0.0222578	1.87591	0.00482032	0.945463	0.999892
FBgn0024980	0.0886839	4.38511	0.588226	0.453681	0.999892
FBgn0024983	-0.0678227	4.54674	0.341019	0.566951	0.999892
FBgn0024985	0.0491561	8.32041	0.159822	0.694443	0.999892
FBgn0024986	-0.129607	4.85266	1.1589	0.296813	0.999892
FBgn0024987	-0.0024936	7.25056	0.000402346	0.984238	0.999892
FBgn0024989	0.196106	3.57685	1.74457	0.204157	0.999892
FBgn0024991	-0.0951191	3.2651	0.251809	0.622274	0.999892
FBgn0024992	-0.0674589	4.54777	0.259838	0.616819	0.999892
FBgn0024993	0.194293	1.82404	0.46006	0.506772	0.999892
FBgn0024994	0.0415352	4.27949	0.053086	0.820542	0.999892
FBgn0024995	-0.734848	1.17984	1.88368	0.187847	0.999892
FBgn0024996	-0.0150446	4.86316	0.00743052	0.932343	0.999892
FBgn0024997	-0.534802	0.21298	0.274943	0.60714	0.999892
FBgn0024998	0.0495339	3.81185	0.09258	0.764635	0.999892
FBgn0025109	-0.0753599	3.70134	0.208935	0.653421	0.999892
FBgn0025111	-0.0545959	0.713494	0.0113627	0.916364	0.999892
FBgn0025185	-0.101655	2.95022	0.238315	0.631695	0.999892
FBgn0025186	0.105408	5.13308	0.825677	0.376294	0.999892
FBgn0025335	0.0977017	4.38622	0.560292	0.464427	0.999892
FBgn0025336	0.124086	3.78428	0.661926	0.427189	0.999892
FBgn0025352	-0.0472168	6.1677	0.100613	0.755286	0.999892
FBgn0025366	-0.0390605	6.52454	0.118712	0.734684	0.999892
FBgn0025373	0.0714648	4.55629	0.241455	0.629474	0.999892
FBgn0025381	0.0198946	6.5131	0.0508759	0.82425	0.999892
FBgn0025388	-0.169897	2.75185	0.495837	0.490919	0.999892
FBgn0025390	-0.0421709	8.46565	0.0777681	0.784212	0.999892
FBgn0025391	-0.0401111	2.91616	0.0387646	0.846263	0.999892
FBgn0025393	0.174337	5.32489	0.345798	0.568275	0.999892
FBgn0025394	0.0556893	6.11976	0.313073	0.583136	0.999892
FBgn0025454	-0.0700366	5.24285	0.0525324	0.82298	0.999892
FBgn0025455	0.096131	7.86944	1.07067	0.315367	0.999892
FBgn0025456	0.303377	3.63632	2.33946	0.144624	0.999892
FBgn0025457	-0.185835	3.72631	0.860673	0.366604	0.999892
FBgn0025463	0.0326603	5.4053	0.0824509	0.777492	0.999892
FBgn0025469	-0.249754	3.35801	2.01571	0.173851	0.999892
FBgn0025519	-0.0122211	4.66219	0.00853176	0.927491	0.999892
FBgn0025525	-0.0370262	7.59185	0.279973	0.603596	0.999892
FBgn0025549	0.032199	5.04257	0.0366644	0.85049	0.999892
FBgn0025558	0.0683426	2.87479	0.124507	0.728557	0.999892
FBgn0025571	0.0033029	6.21988	0.00160783	0.968485	0.999892
FBgn0025574	0.103794	5.15822	0.540144	0.472443	0.999892
FBgn0025582	0.106643	6.42548	0.740875	0.401551	0.999892
FBgn0025583	0.107196	5.95536	0.0295358	0.867245	0.999892
FBgn0025592	0.0801624	4.78658	0.204599	0.656907	0.999892
FBgn0025595	0.625893	3.45768	3.21172	0.0951468	0.999892
FBgn0025608	-0.038502	6.24472	0.148742	0.704549	0.999892
FBgn0025615	-0.00492178	4.38818	0.00120916	0.972668	0.999892
FBgn0025620	0.33294	3.94657	2.72449	0.117268	0.999892
FBgn0025621	-0.160406	6.14492	1.11036	0.308016	0.999892
FBgn0025624	-0.19102	3.45984	0.901428	0.355772	0.999892
FBgn0025625	-0.124472	3.06104	0.314984	0.581999	0.999892
FBgn0025626	0.118093	5.12085	1.32883	0.265049	0.999892
FBgn0025627	1.28681	-0.118705	2.3629	0.142751	0.999892
FBgn0025628	0.0303156	6.66108	0.0910169	0.766567	0.999892
FBgn0025629	0.460727	2.6889	4.51856	0.0485643	0.999892
FBgn0025630	-0.0671165	2.82121	0.0963568	0.760039	0.999892
FBgn0025631	0.0797262	6.81745	1.05717	0.318345	0.999892
FBgn0025632	-0.0209017	2.60341	0.00731201	0.93286	0.999892
FBgn0025633	-0.0492145	5.68292	0.262497	0.615037	0.999892
FBgn0025634	0.0451607	4.66504	0.117772	0.735693	0.999892
FBgn0025635	0.294614	2.67872	1.2227	0.284315	0.999892
FBgn0025637	0.0956694	7.95423	0.72246	0.407212	0.999892
FBgn0025638	0.118298	5.53754	0.875587	0.362585	0.999892
FBgn0025639	-0.00488434	7.44574	0.00325249	0.955189	0.999892
FBgn0025640	-0.045773	5.56698	0.157821	0.69614	0.999892
FBgn0025641	-0.126879	4.32164	0.712273	0.410471	0.999892
FBgn0025642	-0.656169	0.565486	1.12883	0.302963	0.999892
FBgn0025643	0.0674543	9.24781	0.566592	0.461967	0.999892
FBgn0025674	0.168941	5.28581	2.86064	0.109116	0.999892
FBgn0025676	0.0365949	4.3604	0.0906738	0.766993	0.999892
FBgn0025678	-0.0366064	5.492	0.0508988	0.824349	0.999892
FBgn0025680	-0.02346	6.81551	0.0801604	0.780517	0.999892
FBgn0025681	0.18747	6.80259	5.10072	0.0374247	0.999892
FBgn0025682	-0.0197882	3.65713	0.0156615	0.901884	0.999892
FBgn0025683	0.142279	8.87044	3.52332	0.077874	0.999892
FBgn0025684	0.0343559	3.76669	0.062796	0.805149	0.999892
FBgn0025692	0.16844	0.626382	0.0863899	0.772395	0.999892
FBgn0025693	-0.0304284	4.69913	0.0681494	0.797203	0.999892
FBgn0025697	-0.0371389	3.24303	0.0347051	0.854431	0.999892
FBgn0025700	0.0259835	4.96904	0.0251729	0.875837	0.999892
FBgn0025702	-0.18799	6.23845	3.50763	0.0784803	0.999892
FBgn0025709	-0.2076	4.42961	1.39296	0.254242	0.999892
FBgn0025712	-0.0864119	3.42999	0.243993	0.627692	0.999892
FBgn0025716	0.0923779	3.66489	0.277792	0.604999	0.999892
FBgn0025720	-0.0999781	5.13037	0.936115	0.346914	0.999892
FBgn0025724	-0.1373	6.36922	1.41101	0.251306	0.999892
FBgn0025725	-0.0622246	7.03322	0.232136	0.636334	0.999892
FBgn0025726	0.0017296	8.53232	0.000484237	0.982701	0.999892
FBgn0025739	-0.309477	1.25401	0.507164	0.486079	0.999892
FBgn0025740	0.0099981	5.72701	0.0105101	0.919551	0.999892
FBgn0025741	0.0160218	8.60302	0.0528855	0.820875	0.999892
FBgn0025742	-0.084887	4.76009	0.354231	0.559609	0.999892
FBgn0025743	-0.0276534	5.43094	0.0576069	0.813204	0.999892
FBgn0025777	0.0618868	5.95412	0.371672	0.550199	0.999892
FBgn0025781	-0.165052	2.98176	0.92475	0.349781	0.999892
FBgn0025790	-0.0588461	5.08322	0.267652	0.611612	0.999892
FBgn0025800	0.0121453	7.82406	0.027751	0.869671	0.999892
FBgn0025802	0.0231661	5.60304	0.0483274	0.828632	0.999892
FBgn0025807	0.177674	1.19038	0.201808	0.658969	0.999892
FBgn0025808	0.0905523	2.4114	0.16192	0.692436	0.999892
FBgn0025809	-0.110789	4.56991	0.451409	0.510742	0.999892
FBgn0025814	-0.111081	6.1706	0.981829	0.335715	0.999892
FBgn0025815	0.218034	1.84037	0.304289	0.588422	0.999892
FBgn0025820	-0.217622	3.67055	2.06626	0.168837	0.999892
FBgn0025827	-0.06507	4.61067	0.178578	0.677923	0.999892
FBgn0025830	-0.00929053	4.50002	0.00704574	0.934091	0.999892
FBgn0025832	0.181196	-0.122868	0.0473607	0.830325	0.999892
FBgn0025833	-1.45869	-0.460231	1.58467	0.225191	0.999892
FBgn0025835	-0.832573	-0.0941896	1.7463	0.203944	0.999892
FBgn0025836	0.018419	8.05278	0.0449305	0.834666	0.999892
FBgn0025837	0.791784	-0.132312	0.746886	0.399557	0.999892
FBgn0025839	0.0482713	5.99784	0.196967	0.662807	0.999892
FBgn0025864	0.0280361	7.00238	0.085171	0.773958	0.999892
FBgn0025865	0.184793	5.17503	3.89003	0.0651553	0.999892
FBgn0025866	0.106468	6.46894	0.897853	0.356703	0.999892
FBgn0025874	-0.182968	3.93638	1.46854	0.242238	0.999892
FBgn0025879	0.0321306	7.33171	0.0996138	0.756155	0.999892
FBgn0025885	0.013277	7.78833	0.0114701	0.916007	0.999892
FBgn0025936	0.0268639	7.15828	0.14695	0.706243	0.999892
FBgn0026015	0.0235338	4.73831	0.0323193	0.859465	0.999892
FBgn0026056	-0.0978125	4.78088	0.82109	0.377592	0.999892
FBgn0026059	-0.0432631	8.28366	0.342093	0.566347	0.999892
FBgn0026060	-0.169519	2.25434	0.342063	0.566364	0.999892
FBgn0026061	0.0916629	7.31808	0.92289	0.350254	0.999892
FBgn0026076	-0.0579283	6.87974	0.406245	0.532417	0.999892
FBgn0026077	0.00638578	7.44421	0.00565932	0.940916	0.999892
FBgn0026079	0.0705157	3.36084	0.139811	0.713116	0.999892
FBgn0026080	0.0581374	4.67685	0.16663	0.688247	0.999892
FBgn0026083	0.0183868	8.19461	0.0685475	0.796626	0.999892
FBgn0026084	0.132405	8.43341	0.826342	0.377678	0.999892
FBgn0026085	0.191991	-0.102614	0.0460652	0.832624	0.999892
FBgn0026086	-0.0765911	6.13568	0.851136	0.369208	0.999892
FBgn0026088	0.0812317	6.84922	0.427485	0.522232	0.999892
FBgn0026089	-0.132059	3.49772	0.5705	0.460452	0.999892
FBgn0026090	-0.0133409	4.10958	0.00674527	0.935508	0.999892
FBgn0026143	0.29227	2.1306	1.32682	0.265397	0.999892
FBgn0026144	0.21928	3.54759	1.56198	0.228397	0.999892
FBgn0026147	-0.0814664	4.54161	0.206555	0.655324	0.999892
FBgn0026148	-0.623944	1.64262	3.23708	0.0898593	0.999892
FBgn0026149	0.152982	2.74471	0.668442	0.424966	0.999892
FBgn0026150	-0.233077	3.97223	2.27884	0.149608	0.999892
FBgn0026160	0.00914463	9.48604	0.00541275	0.942224	0.999892
FBgn0026169	-0.115352	8.61356	0.350553	0.56439	0.999892
FBgn0026179	0.0348293	8.13906	0.219183	0.645641	0.999892
FBgn0026181	-0.0288609	8.25845	0.0926704	0.764524	0.999892
FBgn0026189	0.0928186	6.23334	1.0678	0.315996	0.999892
FBgn0026190	-0.122941	4.63927	1.07281	0.314896	0.999892
FBgn0026192	0.0406118	6.10239	0.19726	0.662573	0.999892
FBgn0026196	-0.15682	3.79448	0.295306	0.594839	0.999892
FBgn0026197	0.0178099	6.19334	0.0276559	0.869893	0.999892
FBgn0026199	-0.0565147	7.8014	0.554928	0.466539	0.999892
FBgn0026206	0.0164952	8.14276	0.0146083	0.905334	0.999892
FBgn0026207	-0.113264	3.77497	0.591535	0.452436	0.999892
FBgn0026238	0.0338173	5.68083	0.0565764	0.81488	0.999892
FBgn0026239	-0.0681214	5.71735	0.321533	0.578138	0.999892
FBgn0026250	0.104747	8.23526	1.33839	0.2634	0.999892
FBgn0026252	0.00550394	7.0266	0.00260824	0.959867	0.999892
FBgn0026255	-0.0270496	4.68983	0.0418239	0.840397	0.999892
FBgn0026257	-0.426141	1.16694	1.04907	0.320151	0.999892
FBgn0026259	-0.0307894	6.95144	0.12261	0.730544	0.999892
FBgn0026261	0.0743097	3.19958	0.22758	0.639431	0.999892
FBgn0026262	-0.0234345	7.65461	0.095145	0.761503	0.999892
FBgn0026263	0.140095	2.92269	0.486975	0.494764	0.999892
FBgn0026268	-0.63777	0.95549	0.215385	0.651122	0.999892
FBgn0026309	0.0181686	3.23697	0.00615857	0.93837	0.999892
FBgn0026313	-0.000685553	6.50699	7.60943e-05	0.993142	0.999892
FBgn0026314	-1.48051	0.44989	2.73878	0.11658	0.999892
FBgn0026315	0.141621	4.20021	0.955735	0.342043	0.999892
FBgn0026316	0.0594291	5.71467	0.368876	0.551686	0.999892
FBgn0026317	-0.0434492	5.7887	0.265419	0.613091	0.999892
FBgn0026319	-0.147611	3.12628	0.626444	0.439624	0.999892
FBgn0026323	-0.0880588	6.32071	1.08702	0.311808	0.999892
FBgn0026324	0.194055	2.99672	0.749047	0.398891	0.999892
FBgn0026326	-0.0245336	4.23204	0.0252936	0.875522	0.999892
FBgn0026369	0.0866124	6.2239	0.492741	0.492256	0.999892
FBgn0026371	0.521036	1.57278	1.81682	0.195473	0.999892
FBgn0026372	-0.0661585	9.65575	0.291778	0.596126	0.999892
FBgn0026373	-0.213869	3.39645	0.876981	0.362213	0.999892
FBgn0026374	0.0995273	3.34186	0.210322	0.652355	0.999892
FBgn0026375	-0.0312293	7.06366	0.169867	0.685407	0.999892
FBgn0026376	0.0347545	7.46078	0.179035	0.677536	0.999892
FBgn0026378	0.158586	3.8429	0.65786	0.428585	0.999892
FBgn0026379	-0.125468	4.91563	1.28454	0.27287	0.999892
FBgn0026380	0.0986566	4.93316	0.887198	0.3595	0.999892
FBgn0026386	-0.0262123	3.29746	0.0198978	0.88949	0.999892
FBgn0026393	-0.457916	1.28304	1.23908	0.281222	0.999892
FBgn0026400	0.1769	4.08385	1.43724	0.247118	0.999892
FBgn0026401	0.0156919	8.04081	0.046232	0.832326	0.999892
FBgn0026402	-0.394635	2.59745	4.0223	0.0611756	0.999892
FBgn0026403	-0.0089314	5.4586	0.0073101	0.932869	0.999892
FBgn0026404	-0.0230778	3.15801	0.0122701	0.913102	0.999892
FBgn0026409	0.0095755	9.46796	0.0100924	0.92116	0.999892
FBgn0026411	-0.0416588	7.5681	0.190821	0.667761	0.999892
FBgn0026415	0.125239	10.8269	2.15212	0.160724	0.999892
FBgn0026417	-0.0126141	1.64356	0.00135967	0.971017	0.999892
FBgn0026418	0.173141	7.04722	4.39451	0.0514084	0.999892
FBgn0026427	-0.0269357	6.67003	0.125497	0.727526	0.999892
FBgn0026428	0.01172	5.36741	0.0060961	0.938693	0.999892
FBgn0026430	0.0901414	4.26744	0.332634	0.571711	0.999892
FBgn0026431	0.190449	2.42576	0.506001	0.486573	0.999892
FBgn0026432	0.252324	2.89025	1.17658	0.293275	0.999892
FBgn0026433	0.0846633	3.97108	0.209565	0.652936	0.999892
FBgn0026438	-0.284061	1.02058	0.253959	0.620803	0.999892
FBgn0026439	0.0608118	6.859	0.567376	0.461662	0.999892
FBgn0026441	0.0361584	5.1342	0.111696	0.74233	0.999892
FBgn0026479	-0.0518219	6.0709	0.348184	0.562945	0.999892
FBgn0026533	-0.00756305	6.95627	0.00733072	0.932774	0.999892
FBgn0026562	0.0481607	5.60242	0.103847	0.751315	0.999892
FBgn0026563	0.42585	0.454768	0.467377	0.503457	0.999892
FBgn0026565	0.448348	1.70388	1.43028	0.24822	0.999892
FBgn0026566	0.0342697	4.72864	0.0500602	0.825639	0.999892
FBgn0026570	-0.193253	3.23973	0.675611	0.422541	0.999892
FBgn0026573	0.0189971	5.81754	0.0543054	0.818531	0.999892
FBgn0026575	-0.0427987	7.09315	0.240857	0.629895	0.999892
FBgn0026576	0.235281	5.01413	1.54465	0.232532	0.999892
FBgn0026577	0.0998367	7.45084	2.13228	0.162556	0.999892
FBgn0026582	-0.289164	4.0692	3.94515	0.0634612	0.999892
FBgn0026592	-0.32397	4.6505	7.03091	0.0168381	0.999892
FBgn0026593	0.230621	3.20268	1.44328	0.246166	0.999892
FBgn0026597	-0.137464	5.66134	2.35713	0.143209	0.999892
FBgn0026598	-0.0477213	2.03007	0.0262164	0.873292	0.999892
FBgn0026602	0.00786018	4.35138	0.00442633	0.947736	0.999892
FBgn0026616	-0.145936	3.01199	0.353015	0.560277	0.999892
FBgn0026619	0.299264	3.95453	3.42171	0.0818997	0.999892
FBgn0026620	0.0505258	7.57436	0.435322	0.518275	0.999892
FBgn0026630	-0.0569914	4.96312	0.133062	0.719801	0.999892
FBgn0026634	-0.127588	4.17423	0.99285	0.333092	0.999892
FBgn0026666	0.275887	3.54339	1.83733	0.193093	0.999892
FBgn0026679	0.037559	3.93045	0.0736497	0.78938	0.999892
FBgn0026702	0.338444	1.16952	0.605237	0.447336	0.999892
FBgn0026713	0.027843	5.54264	0.0473063	0.830421	0.999892
FBgn0026718	0.204476	4.70977	1.11195	0.307427	0.999892
FBgn0026721	0.284447	4.31819	1.25314	0.281598	0.999892
FBgn0026722	-0.111538	4.31256	0.66509	0.426107	0.999892
FBgn0026737	-0.047684	2.06025	0.0206762	0.887364	0.999892
FBgn0026738	-0.0354489	2.96103	0.0288542	0.867132	0.999892
FBgn0026741	0.118735	3.21605	0.425298	0.523072	0.999892
FBgn0026749	0.101006	5.00241	0.78122	0.389162	0.999892
FBgn0026751	0.440841	2.95714	5.30893	0.0341783	0.999892
FBgn0026760	-0.324966	2.16308	1.45596	0.244184	0.999892
FBgn0026761	0.160742	5.36244	2.86482	0.108877	0.999892
FBgn0026777	0.0141137	6.52696	0.0316335	0.860948	0.999892
FBgn0026787	-0.0534784	5.61218	0.329716	0.573386	0.999892
FBgn0026869	-0.0335959	8.97528	0.108187	0.746256	0.999892
FBgn0026872	-0.264632	3.83873	2.27677	0.149782	0.999892
FBgn0026873	0.0886079	2.87172	0.109192	0.745125	0.999892
FBgn0026876	0.0811027	1.99137	0.0442338	0.835933	0.999892
FBgn0026878	0.30438	0.641591	0.214991	0.648796	0.999892
FBgn0026879	0.110372	5.53664	0.681388	0.420602	0.999892
FBgn0027052	-0.0363067	4.35142	0.0745635	0.788111	0.999892
FBgn0027053	0.131805	4.07074	0.939037	0.346182	0.999892
FBgn0027054	0.0665268	4.76984	0.331903	0.572129	0.999892
FBgn0027055	0.142754	4.43852	1.25443	0.278364	0.999892
FBgn0027057	-0.058267	4.60885	0.190642	0.667907	0.999892
FBgn0027066	0.0118043	6.68349	0.0222738	0.883126	0.999892
FBgn0027070	-0.0650046	4.9936	0.194709	0.664616	0.999892
FBgn0027073	-0.0436144	2.56889	0.0120835	0.913939	0.999892
FBgn0027074	0.0792189	4.2848	0.208184	0.654	0.999892
FBgn0027079	0.000268419	5.49845	5.78855e-06	0.998108	0.999892
[truncated: 7,864 more rows]

## Sheet: Table S3
ID	Description	GeneRatio	BgRatio	pvalue	p.adjust	qvalue	geneID	Count
GO:0060541	respiratory system development	21/248	253/11797	8.18537e-08	0.00013683	0.000106335	bark/ft/vri/Btk29A/Stam/dia/vari/jing/wun/Wnt2/scb/wdp/Mmp1/sty/ple/Rac2/h/trn/sr/stac/Shc	21
GO:0048149	behavioral response to ethanol	10/248	54/11797	1.49352e-07	0.00013683	0.000106335	moody/Agpat2/Tdc1/scb/Jhe/Vrp1/aay/Gbs-70E/Spn27A/geko	10
GO:0007424	open tracheal system development	20/248	244/11797	2.07005e-07	0.00013683	0.000106335	bark/ft/vri/Btk29A/Stam/dia/vari/jing/wun/Wnt2/scb/Mmp1/sty/ple/Rac2/h/trn/sr/stac/Shc	20
GO:1901615	organic hydroxy compound metabolic process	16/248	169/11797	5.20245e-07	0.000238494	0.000185341	Gpdh1/Spn28Dc/IP3K1/Pect/dl/Ddc/dia/CG10082/ple/Rac2/CG6910/Sp7/RhoL/Shc/Spn27A/CG32026	16
GO:0035239	tube morphogenesis	29/248	497/11797	6.01347e-07	0.000238494	0.000185341	Act5C/B-H2/cbt/daw/ft/vri/Myo31DF/jing/Jra/shn/Mmp1/emc/sty/Rac2/h/trn/Diap1/corto/puc/Past1/RhoGAP92B/stac/tx/Shc/raw/fzr/dlt/Gclc/Pcyt1	29
GO:0006955	immune response	21/248	292/11797	8.99781e-07	0.000297378	0.000231102	Tep2/Spn28Dc/Tg/cact/dl/dia/wun/Jra/Swim/akirin/Rac2/PGRP-LF/Sp7/puc/Rel/RhoL/Anp/Atf3/Shc/Spn27A/Wsck	21
GO:0032102	negative regulation of response to external stimulus	10/248	66/11797	1.05531e-06	0.000298954	0.000232326	Spn28Dc/cact/wun/Jra/Sema5c/pirk/PGRP-LF/puc/Spn27A/krz	10
GO:0018958	phenol-containing compound metabolic process	10/248	69/11797	1.60934e-06	0.000398914	0.000310009	Spn28Dc/dl/Ddc/dia/ple/Rac2/Sp7/RhoL/Shc/Spn27A	10
GO:0045471	response to ethanol	10/248	70/11797	1.84328e-06	0.000406136	0.000315621	moody/Agpat2/Tdc1/scb/Jhe/Vrp1/aay/Gbs-70E/Spn27A/geko	10
GO:0009886	post-embryonic animal morphogenesis	26/248	446/11797	2.43961e-06	0.00042873	0.00033318	B-H2/cbt/daw/ft/vri/Myo31DF/jing/Jra/shn/Mmp1/emc/sty/Ubi-p63E/trn/Diap1/corto/puc/Past1/RhoGAP92B/tx/Shc/spin/fzr/dlt/Gclc/Pcyt1	26
GO:0001700	embryonic development via the syncytial blastoderm	15/248	168/11797	2.49408e-06	0.00042873	0.00033318	Cdc7/cbt/Btk29A/dia/Jra/shn/chn/scb/Sema5c/ena/emc/Rac2/puc/sr/raw	15
GO:0009611	response to wounding	13/248	127/11797	2.59443e-06	0.00042873	0.00033318	Spn28Dc/Tg/Stam/Idgf1/Ddc/dia/Jra/scb/Mmp1/ple/Rac2/puc/Spn27A	13
GO:0048569	post-embryonic animal organ development	26/248	452/11797	3.11795e-06	0.000475607	0.000369609	B-H2/cbt/daw/ft/vri/Myo31DF/jing/Jra/shn/chn/scb/Mmp1/emc/sty/akirin/Diap1/corto/puc/Past1/RhoGAP92B/tx/Shc/fzr/dlt/Gclc/Pcyt1	26
GO:0060562	epithelial tube morphogenesis	26/248	454/11797	3.37996e-06	0.000478747	0.000372049	B-H2/cbt/daw/ft/vri/Myo31DF/jing/Jra/shn/Mmp1/emc/sty/trn/Diap1/corto/puc/Past1/RhoGAP92B/stac/tx/Shc/raw/fzr/dlt/Gclc/Pcyt1	26
GO:0009792	embryo development ending in birth or egg hatching	15/248	177/11797	4.76939e-06	0.000630513	0.000489992	Cdc7/cbt/Btk29A/dia/Jra/shn/chn/scb/Sema5c/ena/emc/Rac2/puc/sr/raw	15
GO:0019098	reproductive behavior	13/248	136/11797	5.58075e-06	0.000649591	0.000504818	Btk29A/jhamt/Acp36DE/Gadd45/Jhe/pain/ple/Rac2/Mst57Db/spin/Mst57Da/Dup99B/Acp98AB	13
GO:0007560	imaginal disc morphogenesis	23/248	383/11797	5.89644e-06	0.000649591	0.000504818	B-H2/cbt/daw/ft/vri/Myo31DF/jing/Jra/shn/Mmp1/emc/sty/Diap1/corto/puc/Past1/RhoGAP92B/tx/Shc/fzr/dlt/Gclc/Pcyt1	23
GO:0048563	post-embryonic animal organ morphogenesis	23/248	383/11797	5.89644e-06	0.000649591	0.000504818	B-H2/cbt/daw/ft/vri/Myo31DF/jing/Jra/shn/Mmp1/emc/sty/Diap1/corto/puc/Past1/RhoGAP92B/tx/Shc/fzr/dlt/Gclc/Pcyt1	23
GO:0002376	immune system process	25/248	441/11797	6.30119e-06	0.000657645	0.000511077	CG1572/Tep2/Spn28Dc/Tg/cact/dl/dia/wun/Jra/Swim/sty/DnaJ-1/akirin/Rac2/PGRP-LF/Sp7/puc/Rel/RhoL/Anp/Atf3/chb/Shc/Spn27A/Wsck	25
GO:0035006	melanization defense response	8/248	49/11797	7.29461e-06	0.00070201	0.000545554	Spn28Dc/dl/dia/Rac2/Sp7/RhoL/Shc/Spn27A	8
GO:0016477	cell migration	20/248	307/11797	7.4343e-06	0.00070201	0.000545554	ex/Stam/jing/wun/scb/Sema5c/ena/ple/Rac2/trn/Diap1/puc/RhoL/sr/cindr/chb/Shc/spin/fzr/Tre1	20
GO:0097305	response to alcohol	12/248	122/11797	9.57944e-06	0.000863456	0.000671019	moody/Kr-h1/Agpat2/Tdc1/scb/Jhe/Vrp1/aay/Gbs-70E/Eip75B/Spn27A/geko	12
GO:0045924	regulation of female receptivity	7/248	37/11797	1.00163e-05	0.000863578	0.000671114	Acp36DE/pain/Mst57Db/spin/Mst57Da/Dup99B/Acp98AB	7
GO:0007552	metamorphosis	25/248	456/11797	1.12386e-05	0.00092859	0.000721637	B-H2/cbt/daw/ft/vri/Kr-h1/Myo31DF/jing/Jra/shn/Mmp1/emc/sty/Ubi-p63E/Diap1/corto/puc/Past1/RhoGAP92B/tx/Shc/fzr/dlt/Gclc/Pcyt1	25
GO:0007617	mating behavior	12/248	125/11797	1.22967e-05	0.000944303	0.000733848	Btk29A/jhamt/Acp36DE/Jhe/pain/ple/Rac2/Mst57Db/spin/Mst57Da/Dup99B/Acp98AB	12
GO:0048707	instar larval or pupal morphogenesis	24/248	431/11797	1.31361e-05	0.000944303	0.000733848	B-H2/cbt/daw/ft/vri/Myo31DF/jing/Jra/shn/Mmp1/emc/sty/Ubi-p63E/Diap1/corto/puc/Past1/RhoGAP92B/tx/Shc/fzr/dlt/Gclc/Pcyt1	24
GO:0006582	melanin metabolic process	8/248	53/11797	1.33336e-05	0.000944303	0.000733848	Spn28Dc/dl/dia/Rac2/Sp7/RhoL/Shc/Spn27A	8
GO:0031348	negative regulation of defense response	8/248	53/11797	1.33336e-05	0.000944303	0.000733848	Spn28Dc/cact/wun/pirk/PGRP-LF/puc/Spn27A/krz	8
GO:0002832	negative regulation of response to biotic stimulus	8/248	55/11797	1.76649e-05	0.00120791	0.000938708	Spn28Dc/cact/wun/Jra/pirk/PGRP-LF/puc/Spn27A	8
GO:0097435	supramolecular fiber organization	18/248	276/11797	2.12054e-05	0.00140168	0.00108929	Klp10A/Fim/Btk29A/Myo31DF/Arpc2/dia/LamC/ena/TBCB/cpa/Vrp1/l(2)efl/Rac2/ringer/Pak3/RhoGAP92B/cindr/chb	18
GO:0006952	defense response	23/248	416/11797	2.24526e-05	0.00143624	0.00111615	Ets21C/Tep2/Spn28Dc/Tg/cact/dl/dia/wun/pirk/Fit1/akirin/Rac2/PGRP-LF/Sp7/puc/Rel/RhoL/loco/Anp/Shc/Spn27A/krz/Wsck	23
GO:0030036	actin cytoskeleton organization	19/248	305/11797	2.36873e-05	0.00146787	0.00114073	moody/Fim/Btk29A/CG32982/Myo31DF/Arpc2/dia/LamC/ena/cpa/Vrp1/l(2)efl/Rac2/puc/Pak3/RhoGAP92B/bond/loco/cindr	19
GO:0032271	regulation of protein polymerization	9/248	75/11797	2.59973e-05	0.0015622	0.00121404	Btk29A/Arpc2/dia/LamC/cpa/Vrp1/ringer/RhoGAP92B/chb	9
GO:0060180	female mating behavior	7/248	44/11797	3.28888e-05	0.00191819	0.00149069	Acp36DE/pain/Mst57Db/spin/Mst57Da/Dup99B/Acp98AB	7
GO:0007254	JNK cascade	9/248	78/11797	3.57367e-05	0.00202474	0.00157349	Btk29A/Gadd45/Wnt2/Jra/cpa/Rac2/Diap1/puc/raw	9
GO:0044092	negative regulation of molecular function	11/248	118/11797	3.74268e-05	0.00202874	0.0015766	Spn28Dc/cact/edl/emc/sty/Diap1/puc/Spn27A/Spn55B/Spn42Da/qvr	11
GO:0045087	innate immune response	14/248	186/11797	3.78535e-05	0.00202874	0.0015766	Tep2/Spn28Dc/Tg/dl/dia/wun/akirin/Rac2/Sp7/Rel/RhoL/Shc/Spn27A/Wsck	14
GO:0035220	wing disc development	21/248	373/11797	3.9676e-05	0.00207046	0.00160902	cbt/daw/ft/vri/Ddc/jing/shn/cpa/emc/sty/ple/corto/Past1/AnxB9/tx/Shc/fray/MFS14/tara/Gclc/Pcyt1	21
GO:0098542	defense response to other organism	22/248	404/11797	4.28272e-05	0.00208017	0.00161657	Ets21C/Tep2/Spn28Dc/Tg/cact/dl/dia/wun/pirk/Fit1/akirin/Rac2/PGRP-LF/Sp7/puc/Rel/RhoL/loco/Anp/Shc/Spn27A/Wsck	22
GO:0016331	morphogenesis of embryonic epithelium	11/248	120/11797	4.37554e-05	0.00208017	0.00161657	cbt/Btk29A/Jra/shn/scb/ena/Mmp1/emc/Rac2/puc/raw	11
GO:0030029	actin filament-based process	19/248	319/11797	4.38581e-05	0.00208017	0.00161657	moody/Fim/Btk29A/CG32982/Myo31DF/Arpc2/dia/LamC/ena/cpa/Vrp1/l(2)efl/Rac2/puc/Pak3/RhoGAP92B/bond/loco/cindr	19
GO:0007618	mating	12/248	142/11797	4.43228e-05	0.00208017	0.00161657	Btk29A/jhamt/Acp36DE/Jhe/pain/ple/Rac2/Mst57Db/spin/Mst57Da/Dup99B/Acp98AB	12
GO:0003002	regionalization	24/248	465/11797	4.51071e-05	0.00208017	0.00161657	B-H2/cbt/ft/cact/dl/jing/shn/ena/emc/sty/h/corto/Past1/AnxB9/loco/cnc/Syx1A/E(spl)mbeta-HLH/tx/Shc/cwo/Spn27A/MFS14/tara	24
GO:0051403	stress-activated MAPK cascade	9/248	83/11797	5.87972e-05	0.00264988	0.00205931	Btk29A/Gadd45/Wnt2/Jra/cpa/Rac2/Diap1/puc/raw	9
GO:0007015	actin filament organization	13/248	171/11797	6.47132e-05	0.00279795	0.00217437	Fim/Btk29A/Myo31DF/Arpc2/dia/LamC/ena/cpa/Vrp1/Rac2/Pak3/RhoGAP92B/cindr	13
GO:0007391	dorsal closure	10/248	104/11797	6.49045e-05	0.00279795	0.00217437	cbt/Btk29A/Jra/shn/scb/ena/emc/Rac2/puc/raw	10
GO:0009953	dorsal/ventral pattern formation	12/248	149/11797	7.09777e-05	0.00299466	0.00232724	cbt/cact/dl/shn/sty/AnxB9/loco/cnc/Shc/Spn27A/MFS14/tara	12
GO:0048870	cell motility	20/248	360/11797	7.31648e-05	0.00302262	0.00234898	ex/Stam/jing/wun/scb/Sema5c/ena/ple/Rac2/trn/Diap1/puc/RhoL/sr/cindr/chb/Shc/spin/fzr/Tre1	20
GO:0051674	localization of cell	20/248	365/11797	8.84439e-05	0.00357927	0.00278156	ex/Stam/jing/wun/scb/Sema5c/ena/ple/Rac2/trn/Diap1/puc/RhoL/sr/cindr/chb/Shc/spin/fzr/Tre1	20
GO:0031098	stress-activated protein kinase signaling cascade	9/248	88/11797	9.33021e-05	0.00362781	0.00281928	Btk29A/Gadd45/Wnt2/Jra/cpa/Rac2/Diap1/puc/raw	9
GO:0042060	wound healing	9/248	88/11797	9.33021e-05	0.00362781	0.00281928	Tg/Stam/Idgf1/dia/Jra/scb/Mmp1/Rac2/puc	9
GO:0030855	epithelial cell differentiation	21/248	398/11797	0.00010059	0.00378468	0.0029412	Cdc7/ex/ft/vri/CG12517/cact/dia/jing/Jra/ena/emc/sty/lama/Rac2/Diap1/Ilp8/puc/RhoL/loco/cindr/Shc	21
GO:0019748	secondary metabolic process	9/248	89/11797	0.000101925	0.00378468	0.0029412	Spn28Dc/dl/dia/Rac2/Sp7/RhoL/bond/Shc/Spn27A	9
GO:0030534	adult behavior	12/248	155/11797	0.000103869	0.00378468	0.0029412	moody/Gpdh1/Agpat2/Tdc1/scb/Jhe/Vrp1/ple/aay/Gbs-70E/Spn27A/geko	12
GO:0030707	ovarian follicle cell development	18/248	312/11797	0.000104971	0.00378468	0.0029412	Cdc7/ex/CG12517/cact/jing/Jra/ena/emc/sty/lama/Rac2/Diap1/Ilp8/puc/RhoL/loco/cindr/Shc	18
GO:0009607	response to biotic stimulus	23/248	463/11797	0.000116288	0.00389172	0.00302438	Ets21C/Tep2/Spn28Dc/Tg/cact/dl/dia/wun/Jra/pirk/Fit1/akirin/Rac2/PGRP-LF/Sp7/puc/Rel/RhoL/loco/Anp/Shc/Spn27A/Wsck	23
GO:0043207	response to external biotic stimulus	23/248	463/11797	0.000116288	0.00389172	0.00302438	Ets21C/Tep2/Spn28Dc/Tg/cact/dl/dia/wun/Jra/pirk/Fit1/akirin/Rac2/PGRP-LF/Sp7/puc/Rel/RhoL/loco/Anp/Shc/Spn27A/Wsck	23
GO:0051707	response to other organism	23/248	463/11797	0.000116288	0.00389172	0.00302438	Ets21C/Tep2/Spn28Dc/Tg/cact/dl/dia/wun/Jra/pirk/Fit1/akirin/Rac2/PGRP-LF/Sp7/puc/Rel/RhoL/loco/Anp/Shc/Spn27A/Wsck	23
GO:0002064	epithelial cell development	19/248	344/11797	0.000119899	0.00389172	0.00302438	Cdc7/ex/CG12517/cact/dia/jing/Jra/ena/emc/sty/lama/Rac2/Diap1/Ilp8/puc/RhoL/loco/cindr/Shc	19
GO:0044419	biological process involved in interspecies interaction between organisms	24/248	497/11797	0.000127203	0.00389172	0.00302438	Mvb12/Ets21C/Tep2/Spn28Dc/Tg/cact/dl/dia/wun/Jra/pirk/Fit1/akirin/Rac2/PGRP-LF/Sp7/puc/Rel/RhoL/loco/Anp/Shc/Spn27A/Wsck	24
GO:0000768	syncytium formation by plasma membrane fusion	6/248	38/11797	0.000127565	0.00389172	0.00302438	rst/rost/Vrp1/Rac2/Pak3/lmd	6
GO:0006949	syncytium formation	6/248	38/11797	0.000127565	0.00389172	0.00302438	rst/rost/Vrp1/Rac2/Pak3/lmd	6
GO:0007520	myoblast fusion	6/248	38/11797	0.000127565	0.00389172	0.00302438	rst/rost/Vrp1/Rac2/Pak3/lmd	6
GO:0014902	myotube differentiation	6/248	38/11797	0.000127565	0.00389172	0.00302438	rst/rost/Vrp1/Rac2/Pak3/lmd	6
GO:0140253	cell-cell fusion	6/248	38/11797	0.000127565	0.00389172	0.00302438	rst/rost/Vrp1/Rac2/Pak3/lmd	6
GO:0032509	endosome transport via multivesicular body sorting pathway	5/248	25/11797	0.000148479	0.00439455	0.00341514	Mvb12/Stam/CHMP2B/Ist1/AnxB9	5
GO:0071985	multivesicular body sorting pathway	5/248	25/11797	0.000148479	0.00439455	0.00341514	Mvb12/Stam/CHMP2B/Ist1/AnxB9	5
GO:0032101	regulation of response to external stimulus	15/248	238/11797	0.000152212	0.00443877	0.00344951	Spn28Dc/cact/dl/wun/Jra/Sema5c/pirk/akirin/PGRP-LF/Sp7/puc/Rel/Shc/Spn27A/krz	15
GO:0061061	muscle structure development	14/248	212/11797	0.000155149	0.00445422	0.00346152	rst/rost/Wnt2/LamC/chn/Vrp1/l(2)efl/sty/akirin/Rac2/Pak3/sr/lmd/tx	14
GO:0080134	regulation of response to stress	17/248	294/11797	0.000159036	0.00445422	0.00346152	Spn28Dc/cact/dia/wun/Wnt2/cpa/pirk/akirin/Rac2/PGRP-LF/Diap1/Sp7/puc/Rel/raw/Spn27A/krz	17
GO:0007423	sensory organ development	23/248	473/11797	0.000159481	0.00445422	0.00346152	rst/B-H2/ex/cbt/daw/ft/vri/Kr-h1/Jra/chn/edl/ena/emc/sty/Diap1/puc/Past1/E(spl)m2-BFM/cindr/Shc/fzr/Pcyt1/spdo	23
GO:0010889	regulation of sequestering of triglyceride	3/248	6/11797	0.000175175	0.00475442	0.00369481	Lsd-2/bmm/Lsd-1	3
GO:0000165	MAPK cascade	11/248	140/11797	0.000176777	0.00475442	0.00369481	Btk29A/Gadd45/Wnt2/Jra/cpa/sty/Rac2/Diap1/puc/raw/krz	11
GO:0050776	regulation of immune response	12/248	164/11797	0.000177422	0.00475442	0.00369481	Spn28Dc/cact/dl/wun/Jra/akirin/Rac2/PGRP-LF/Sp7/puc/Rel/Spn27A	12
GO:0090066	regulation of anatomical structure size	15/248	243/11797	0.000191217	0.00505578	0.003929	daw/bark/ft/Btk29A/Arpc2/dia/vari/LamC/Sema5c/cpa/Vrp1/Mmp1/Pdk1/RhoGAP92B/raw	15
GO:0010259	multicellular organism aging	12/248	170/11797	0.00024807	0.00647267	0.00503012	daw/vri/Btk29A/CG10383/Tsp42Ef/Jra/mthl10/PGRP-LF/puc/cnc/Hsp68/Pcyt1	12
GO:0045216	cell-cell junction organization	8/248	80/11797	0.000267707	0.00689432	0.00535779	moody/bark/vari/wun/Mmp1/Rac2/loco/cindr	8
GO:0000122	negative regulation of transcription by RNA polymerase II	13/248	198/11797	0.00028147	0.00715583	0.00556102	B-H2/cbt/jing/shn/sug/chn/emc/DnaJ-1/h/Eip75B/lmd/E(spl)mbeta-HLH/cwo	13
GO:0002682	regulation of immune system process	14/248	226/11797	0.000301001	0.0075555	0.00587162	CG1572/Spn28Dc/cact/dl/wun/Jra/DnaJ-1/akirin/Rac2/PGRP-LF/Sp7/puc/Rel/Spn27A	14
GO:1902531	regulation of intracellular signal transduction	18/248	341/11797	0.000315482	0.00782001	0.00607718	CG3630/ex/ft/Gadd45/CG18659/Wnt2/CG15611/cpa/Pdk1/sty/Diap1/Spec2/puc/RhoGAP92B/Shc/Rgl/raw/krz	18
GO:0002831	regulation of response to biotic stimulus	12/248	176/11797	0.000341368	0.00822557	0.00639235	Spn28Dc/cact/dl/wun/Jra/pirk/akirin/PGRP-LF/Sp7/puc/Rel/Spn27A	12
GO:0007568	aging	12/248	176/11797	0.000341368	0.00822557	0.00639235	daw/vri/Btk29A/CG10383/Tsp42Ef/Jra/mthl10/PGRP-LF/puc/cnc/Hsp68/Pcyt1	12
GO:0034329	cell junction assembly	14/248	229/11797	0.000344288	0.00822557	0.00639235	moody/bark/vari/wun/Jra/scb/ena/Pdk1/ringer/Pak3/RhoGAP92B/loco/cindr/spin	14
GO:0051258	protein polymerization	9/248	105/11797	0.00036019	0.00850306	0.006608	Btk29A/Arpc2/dia/LamC/cpa/Vrp1/ringer/RhoGAP92B/chb	9
GO:0035011	melanotic encapsulation of foreign target	5/248	30/11797	0.000365527	0.00852753	0.00662701	dia/Rac2/RhoL/Shc/Spn27A	5
GO:0043409	negative regulation of MAPK cascade	6/248	46/11797	0.000376147	0.00867325	0.00674026	cpa/sty/Diap1/puc/raw/krz	6
GO:0006644	phospholipid metabolic process	11/248	155/11797	0.000427733	0.00963857	0.00749044	GIIIspla2/Agpat2/IP3K1/Pect/puml/wun/CG10082/lama/CG11619/CG18135/Pcyt1	11
GO:0046486	glycerolipid metabolic process	11/248	155/11797	0.000427733	0.00963857	0.00749044	Gpdh1/Agpat2/IP3K1/Pect/puml/CG10082/bmm/CG11619/CG18135/Lsd-1/Pcyt1	11
GO:0018991	oviposition	4/248	18/11797	0.000462436	0.0103035	0.00800716	Gadd45/Mst57Db/Mst57Da/Dup99B	4
GO:0035001	dorsal trunk growth, open tracheal system	3/248	8/11797	0.000475377	0.0104741	0.00813978	vari/scb/Mmp1	3
GO:0030833	regulation of actin filament polymerization	7/248	67/11797	0.000495193	0.0107908	0.00838591	Btk29A/Arpc2/dia/LamC/cpa/Vrp1/RhoGAP92B	7
GO:0031347	regulation of defense response	11/248	158/11797	0.000503355	0.0108495	0.00843149	Spn28Dc/cact/wun/pirk/akirin/PGRP-LF/Sp7/puc/Rel/Spn27A/krz	11
GO:1901700	response to oxygen-containing compound	18/248	356/11797	0.000527417	0.0112402	0.00873513	moody/daw/Kr-h1/Agpat2/Ddc/Hr38/Tdc1/scb/Jhe/Vrp1/Pdk1/ple/aay/Gbs-70E/Ilp8/Eip75B/Spn27A/geko	18
GO:0061077	chaperone-mediated protein folding	6/248	49/11797	0.000532819	0.0112402	0.00873513	CG14207/Tpr2/mrj/l(2)efl/DnaJ-1/Hsp68	6
GO:0001667	ameboidal-type cell migration	12/248	186/11797	0.000562619	0.0115014	0.0089381	ex/Stam/jing/ena/ple/Rac2/Diap1/puc/RhoL/sr/cindr/Shc	12
GO:0007390	germ-band shortening	4/248	19/11797	0.000576144	0.0115014	0.0089381	ena/Rac2/sr/raw	4
GO:0009799	specification of symmetry	4/248	19/11797	0.000576144	0.0115014	0.0089381	Myo31DF/emc/Ilp8/puc	4
GO:0009855	determination of bilateral symmetry	4/248	19/11797	0.000576144	0.0115014	0.0089381	Myo31DF/emc/Ilp8/puc	4
GO:0032956	regulation of actin cytoskeleton organization	9/248	112/11797	0.00058	0.0115014	0.0089381	Btk29A/Arpc2/dia/LamC/ena/cpa/Vrp1/Rac2/RhoGAP92B	9
GO:0043254	regulation of protein-containing complex assembly	9/248	112/11797	0.00058	0.0115014	0.0089381	Btk29A/Arpc2/dia/LamC/cpa/Vrp1/ringer/RhoGAP92B/chb	9
GO:0008064	regulation of actin polymerization or depolymerization	7/248	70/11797	0.000647158	0.0125815	0.0097775	Btk29A/Arpc2/dia/LamC/cpa/Vrp1/RhoGAP92B	7
GO:0030832	regulation of actin filament length	7/248	70/11797	0.000647158	0.0125815	0.0097775	Btk29A/Arpc2/dia/LamC/cpa/Vrp1/RhoGAP92B	7
GO:0032970	regulation of actin filament-based process	9/248	114/11797	0.000659833	0.0127034	0.00987221	Btk29A/Arpc2/dia/LamC/ena/cpa/Vrp1/Rac2/RhoGAP92B	9
GO:0035007	regulation of melanization defense response	3/248	9/11797	0.000702011	0.0133855	0.0104023	Spn28Dc/Sp7/Spn27A	3
GO:0001745	compound eye morphogenesis	16/248	305/11797	0.000723873	0.0136709	0.0106241	rst/B-H2/ex/daw/ft/Kr-h1/Jra/chn/emc/sty/Diap1/Past1/cindr/Shc/fzr/Pcyt1	16
GO:0051146	striated muscle cell differentiation	8/248	93/11797	0.000744359	0.0139251	0.0108217	rst/rost/Vrp1/l(2)efl/sty/Rac2/Pak3/lmd	8
GO:0034330	cell junction organization	18/248	367/11797	0.000752507	0.013946	0.0108379	moody/CrebB/bark/vari/wun/Jra/scb/ena/Mmp1/Pdk1/Rac2/SH3PX1/ringer/Pak3/RhoGAP92B/loco/cindr/spin	18
GO:0030041	actin filament polymerization	7/248	72/11797	0.000767504	0.0140922	0.0109515	Btk29A/Arpc2/dia/LamC/cpa/Vrp1/RhoGAP92B	7
GO:0031175	neuron projection development	21/248	464/11797	0.000791084	0.014354	0.0111549	daw/Kr-h1/Tig/jing/Wnt2/shn/CG6701/chn/scb/Sema5c/ena/Mmp1/Rac2/trn/comm2/Rel/cnc/chb/Shc/cwo/Gclc	21
GO:0042440	pigment metabolic process	9/248	117/11797	0.000796237	0.014354	0.0111549	Spn28Dc/dl/dia/Rac2/Sp7/RhoL/sr/Shc/Spn27A	9
GO:0050777	negative regulation of immune response	6/248	53/11797	0.000815649	0.0145715	0.0113239	Spn28Dc/cact/wun/Jra/PGRP-LF/Spn27A	6
GO:0048584	positive regulation of response to stimulus	22/248	499/11797	0.000840791	0.0147557	0.0114671	CG3630/ex/cbt/daw/ft/dl/dia/Gadd45/Wnt2/CG15611/edl/Swim/Pdk1/akirin/Rac2/Diap1/Sp7/puc/Rel/E(spl)m2-BFM/Shc/spdo	22
GO:0010631	epithelial cell migration	11/248	168/11797	0.000840844	0.0147557	0.0114671	ex/Stam/jing/ena/ple/Diap1/puc/RhoL/sr/cindr/Shc	11
GO:0048749	compound eye development	18/248	371/11797	0.000852703	0.0148325	0.0115268	rst/B-H2/ex/daw/ft/Kr-h1/Jra/chn/ena/emc/sty/Diap1/puc/Past1/cindr/Shc/fzr/Pcyt1	18
GO:0046503	glycerolipid catabolic process	4/248	21/11797	0.00086072	0.0148418	0.011534	bmm/CG11619/CG18135/Lsd-1	4
GO:0090132	epithelium migration	11/248	169/11797	0.000883033	0.0150953	0.011731	ex/Stam/jing/ena/ple/Diap1/puc/RhoL/sr/cindr/Shc	11
GO:0007163	establishment or maintenance of cell polarity	12/248	196/11797	0.000893824	0.0151492	0.0117729	Klp10A/ft/Jra/TBCB/sty/Rac2/AnxB9/loco/cnc/chb/Shc/Pcyt1	12
GO:0007096	regulation of exit from mitosis	3/248	10/11797	0.000987341	0.0164359	0.0127729	ex/cdc14/fzr	3
GO:0030730	sequestering of triglyceride	3/248	10/11797	0.000987341	0.0164359	0.0127729	Lsd-2/bmm/Lsd-1	3
GO:0046843	dorsal appendage formation	6/248	55/11797	0.000994608	0.0164359	0.0127729	cact/Jra/emc/lama/Rac2/puc	6
GO:0048592	eye morphogenesis	16/248	315/11797	0.00101982	0.0165762	0.0128819	rst/B-H2/ex/daw/ft/Kr-h1/Jra/chn/emc/sty/Diap1/Past1/cindr/Shc/fzr/Pcyt1	16
GO:0090596	sensory organ morphogenesis	16/248	315/11797	0.00101982	0.0165762	0.0128819	rst/B-H2/ex/daw/ft/Kr-h1/Jra/chn/emc/sty/Diap1/Past1/cindr/Shc/fzr/Pcyt1	16
GO:0007304	chorion-containing eggshell formation	9/248	123/11797	0.00113805	0.0183475	0.0142585	Cdc7/CG12517/cact/Jra/emc/lama/Rac2/Ilp8/puc	9
GO:0051235	maintenance of location	8/248	100/11797	0.0011995	0.0190226	0.0147831	Act5C/Lsd-2/cact/dia/Rac2/bmm/Lsd-1/Atf3	8
GO:0030703	eggshell formation	9/248	124/11797	0.0012051	0.0190226	0.0147831	Cdc7/CG12517/cact/Jra/emc/lama/Rac2/Ilp8/puc	9
GO:0051093	negative regulation of developmental process	12/248	203/11797	0.00121165	0.0190226	0.0147831	ex/ft/Kr-h1/cact/shn/chn/scb/Sema5c/ena/sty/Diap1/Ilp8	12
GO:0030032	lamellipodium assembly	4/248	23/11797	0.00123213	0.0190226	0.0147831	ena/cpa/Rac2/SH3PX1	4
GO:0010001	glial cell differentiation	5/248	39/11797	0.00126625	0.0190226	0.0147831	moody/sty/loco/spin/fzr	5
GO:0010951	negative regulation of endopeptidase activity	5/248	39/11797	0.00126625	0.0190226	0.0147831	Spn28Dc/Diap1/Spn27A/Spn55B/Spn42Da	5
GO:0035010	encapsulation of foreign target	5/248	39/11797	0.00126625	0.0190226	0.0147831	dia/Rac2/RhoL/Shc/Spn27A	5
GO:0120192	tight junction assembly	5/248	39/11797	0.00126625	0.0190226	0.0147831	moody/bark/vari/wun/loco	5
GO:0120193	tight junction organization	5/248	39/11797	0.00126625	0.0190226	0.0147831	moody/bark/vari/wun/loco	5
GO:0090130	tissue migration	11/248	177/11797	0.0012879	0.0192022	0.0149227	ex/Stam/jing/ena/ple/Diap1/puc/RhoL/sr/cindr/Shc	11
GO:0007474	imaginal disc-derived wing vein specification	6/248	58/11797	0.00131785	0.0195022	0.0151558	jing/sty/corto/Past1/tx/Shc	6
GO:0001654	eye development	18/248	388/11797	0.00141641	0.0202963	0.0157729	rst/B-H2/ex/daw/ft/Kr-h1/Jra/chn/ena/emc/sty/Diap1/puc/Past1/cindr/Shc/fzr/Pcyt1	18
GO:0048585	negative regulation of response to stimulus	18/248	388/11797	0.00141641	0.0202963	0.0157729	Spn28Dc/cact/wun/Jra/Sema5c/edl/cpa/pirk/wdp/sty/PGRP-LF/Diap1/puc/raw/spin/Spn27A/krz/spdo	18
GO:0048880	sensory system development	18/248	388/11797	0.00141641	0.0202963	0.0157729	rst/B-H2/ex/daw/ft/Kr-h1/Jra/chn/ena/emc/sty/Diap1/puc/Past1/cindr/Shc/fzr/Pcyt1	18
GO:0150063	visual system development	18/248	388/11797	0.00141641	0.0202963	0.0157729	rst/B-H2/ex/daw/ft/Kr-h1/Jra/chn/ena/emc/sty/Diap1/puc/Past1/cindr/Shc/fzr/Pcyt1	18
GO:0010466	negative regulation of peptidase activity	5/248	40/11797	0.00142268	0.0202963	0.0157729	Spn28Dc/Diap1/Spn27A/Spn55B/Spn42Da	5
GO:0008154	actin polymerization or depolymerization	7/248	80/11797	0.00143617	0.0203423	0.0158087	Btk29A/Arpc2/dia/LamC/cpa/Vrp1/RhoGAP92B	7
GO:0048737	imaginal disc-derived appendage development	16/248	327/11797	0.00150501	0.0211662	0.0164489	daw/ft/vri/jing/shn/emc/sty/Diap1/corto/Past1/RhoGAP92B/Syx1A/tx/Shc/Gclc/Pcyt1	16
GO:0007043	cell-cell junction assembly	6/248	60/11797	0.00157419	0.0219832	0.0170839	moody/bark/vari/wun/loco/cindr	6
GO:0048667	cell morphogenesis involved in neuron differentiation	19/248	425/11797	0.00161318	0.0223702	0.0173846	daw/Tig/jing/Wnt2/shn/CG6701/chn/scb/Sema5c/ena/Rac2/trn/comm2/Rel/cnc/chb/Shc/cwo/Gclc	19
GO:0048736	appendage development	16/248	330/11797	0.00165288	0.0227615	0.0176887	daw/ft/vri/jing/shn/emc/sty/Diap1/corto/Past1/RhoGAP92B/Syx1A/tx/Shc/Gclc/Pcyt1	16
GO:0097581	lamellipodium organization	4/248	25/11797	0.00170313	0.0230696	0.0179281	ena/cpa/Rac2/SH3PX1	4
GO:0007368	determination of left/right symmetry	3/248	12/11797	0.00175458	0.0230696	0.0179281	Myo31DF/emc/puc	3
GO:0009395	phospholipid catabolic process	3/248	12/11797	0.00175458	0.0230696	0.0179281	lama/CG11619/CG18135	3
GO:0010458	exit from mitosis	3/248	12/11797	0.00175458	0.0230696	0.0179281	ex/cdc14/fzr	3
GO:0045751	negative regulation of Toll signaling pathway	3/248	12/11797	0.00175458	0.0230696	0.0179281	cact/Spn27A/krz	3
GO:0048082	regulation of adult chitin-containing cuticle pigmentation	3/248	12/11797	0.00175458	0.0230696	0.0179281	Ddc/Hr38/ple	3
GO:0042330	taxis	16/248	332/11797	0.0017581	0.0230696	0.0179281	daw/Tig/yuri/Ddc/jing/wun/scb/Sema5c/ena/pain/ple/Rac2/trn/comm2/chb/Shc	16
GO:0022404	molting cycle process	5/248	42/11797	0.00177763	0.0230696	0.0179281	Idgf1/Ddc/Hr38/ple/Eip75B	5
GO:0110053	regulation of actin filament organization	7/248	83/11797	0.00177995	0.0230696	0.0179281	Btk29A/Arpc2/dia/LamC/cpa/Vrp1/RhoGAP92B	7
GO:0048812	neuron projection morphogenesis	19/248	430/11797	0.00184369	0.0237405	0.0184495	daw/Tig/jing/Wnt2/shn/CG6701/chn/scb/Sema5c/ena/Rac2/trn/comm2/Rel/cnc/chb/Shc/cwo/Gclc	19
GO:0048589	developmental growth	17/248	366/11797	0.00188731	0.0241454	0.0187642	ex/ft/Idgf1/vari/jing/Wnt2/Jra/scb/Sema5c/ena/Mmp1/Pdk1/Rac2/ringer/Ilp8/RhoGAP92B/spin	17
GO:0046578	regulation of Ras protein signal transduction	7/248	84/11797	0.00190771	0.0242499	0.0188454	CG3630/CG18659/CG15611/sty/Spec2/RhoGAP92B/Rgl	7
GO:0048858	cell projection morphogenesis	19/248	432/11797	0.0019434	0.0243573	0.0189288	daw/Tig/jing/Wnt2/shn/CG6701/chn/scb/Sema5c/ena/Rac2/trn/comm2/Rel/cnc/chb/Shc/cwo/Gclc	19
GO:0120039	plasma membrane bounded cell projection morphogenesis	19/248	432/11797	0.0019434	0.0243573	0.0189288	daw/Tig/jing/Wnt2/shn/CG6701/chn/scb/Sema5c/ena/Rac2/trn/comm2/Rel/cnc/chb/Shc/cwo/Gclc	19
GO:0042692	muscle cell differentiation	8/248	108/11797	0.00196606	0.0243573	0.0189288	rst/rost/Vrp1/l(2)efl/sty/Rac2/Pak3/lmd	8
GO:0010883	regulation of lipid storage	5/248	43/11797	0.00197757	0.0243573	0.0189288	Lsd-2/Rac2/bmm/Lsd-1/Atf3	5
GO:0042386	hemocyte differentiation	5/248	43/11797	0.00197757	0.0243573	0.0189288	cact/dl/sty/DnaJ-1/RhoL	5
GO:0030334	regulation of cell migration	7/248	85/11797	0.00204246	0.0250013	0.0194293	Stam/scb/Sema5c/ena/ple/Diap1/puc	7
GO:0000904	cell morphogenesis involved in differentiation	20/248	469/11797	0.00213805	0.0260108	0.0202138	daw/Tig/dia/jing/Wnt2/shn/CG6701/chn/scb/Sema5c/ena/Rac2/trn/comm2/Rel/cnc/chb/Shc/cwo/Gclc	20
GO:0007472	wing disc morphogenesis	14/248	278/11797	0.00225279	0.0272395	0.0211687	cbt/daw/ft/vri/jing/shn/emc/sty/corto/Past1/tx/Shc/Gclc/Pcyt1	14
GO:0007306	eggshell chorion assembly	7/248	87/11797	0.00233398	0.0277506	0.0215658	Cdc7/cact/Jra/emc/lama/Rac2/puc	7
GO:0007517	muscle organ development	7/248	87/11797	0.00233398	0.0277506	0.0215658	rst/Wnt2/LamC/Vrp1/Rac2/sr/lmd	7
GO:0007447	imaginal disc pattern formation	8/248	111/11797	0.00233704	0.0277506	0.0215658	B-H2/cbt/ft/jing/shn/AnxB9/MFS14/tara	8
GO:0032990	cell part morphogenesis	19/248	440/11797	0.00238917	0.0282008	0.0219157	daw/Tig/jing/Wnt2/shn/CG6701/chn/scb/Sema5c/ena/Rac2/trn/comm2/Rel/cnc/chb/Shc/cwo/Gclc	19
GO:0032273	positive regulation of protein polymerization	5/248	45/11797	0.00242604	0.0284665	0.0221223	Arpc2/dia/Vrp1/ringer/chb	5
GO:0007167	enzyme linked receptor protein signaling pathway	14/248	281/11797	0.00248563	0.0289942	0.0225323	Mvb12/cbt/daw/shn/edl/Pdk1/sty/Ilp8/CG31183/CG15529/Shc/spin/krz/Wsck	14
GO:0030865	cortical cytoskeleton organization	6/248	66/11797	0.00257363	0.0298451	0.0231935	moody/Arpc2/dia/Rac2/bond/loco	6
GO:2000145	regulation of cell motility	7/248	89/11797	0.00265658	0.0306279	0.0238019	Stam/scb/Sema5c/ena/ple/Diap1/puc	7
GO:0044255	cellular lipid metabolic process	17/248	379/11797	0.00271656	0.0311384	0.0241986	GIIIspla2/Gpdh1/Agpat2/IP3K1/Pect/jhamt/puml/wun/Jhe/CG10082/lama/bmm/CG11619/CG18135/bond/Lsd-1/Pcyt1	17
GO:0008340	determination of adult lifespan	10/248	167/11797	0.00277955	0.0314962	0.0244767	daw/Btk29A/CG10383/Tsp42Ef/mthl10/PGRP-LF/puc/cnc/Hsp68/Pcyt1	10
GO:0051493	regulation of cytoskeleton organization	10/248	167/11797	0.00277955	0.0314962	0.0244767	Btk29A/Arpc2/dia/LamC/ena/cpa/Vrp1/Rac2/RhoGAP92B/chb	10
GO:0010884	positive regulation of lipid storage	3/248	14/11797	0.00281413	0.0315278	0.0245012	Lsd-2/bmm/Lsd-1	3
GO:0043455	regulation of secondary metabolic process	3/248	14/11797	0.00281413	0.0315278	0.0245012	Spn28Dc/Sp7/Spn27A	3
GO:0043086	negative regulation of catalytic activity	7/248	90/11797	0.0028302	0.0315297	0.0245028	Spn28Dc/sty/Diap1/puc/Spn27A/Spn55B/Spn42Da	7
GO:0016197	endosomal transport	8/248	116/11797	0.00307516	0.033878	0.0263277	Mvb12/ex/Stam/CG18659/CHMP2B/Ist1/Past1/AnxB9	8
GO:1902903	regulation of supramolecular fiber organization	8/248	116/11797	0.00307516	0.033878	0.0263277	Btk29A/Arpc2/dia/LamC/cpa/Vrp1/RhoGAP92B/chb	8
GO:0035114	imaginal disc-derived appendage morphogenesis	15/248	320/11797	0.00316022	0.0346228	0.0269065	daw/ft/vri/jing/shn/emc/sty/Diap1/corto/Past1/RhoGAP92B/tx/Shc/Gclc/Pcyt1	15
GO:0051056	regulation of small GTPase mediated signal transduction	7/248	92/11797	0.00320343	0.0349033	0.0271245	CG3630/CG18659/CG15611/sty/Spec2/RhoGAP92B/Rgl	7
GO:0061057	peptidoglycan recognition protein signaling pathway	5/248	48/11797	0.00323118	0.0349441	0.0271562	pirk/akirin/PGRP-LF/puc/Rel	5
GO:0006650	glycerophospholipid metabolic process	8/248	117/11797	0.00324242	0.0349441	0.0271562	Agpat2/IP3K1/Pect/puml/CG10082/CG11619/CG18135/Pcyt1	8
GO:0035107	appendage morphogenesis	15/248	322/11797	0.00335053	0.035848	0.0278586	daw/ft/vri/jing/shn/emc/sty/Diap1/corto/Past1/RhoGAP92B/tx/Shc/Gclc/Pcyt1	15
GO:0051084	'de novo' posttranslational protein folding	4/248	30/11797	0.0033986	0.035848	0.0278586	Tpr2/mrj/DnaJ-1/Hsp68	4
GO:0051085	chaperone cofactor-dependent protein refolding	4/248	30/11797	0.0033986	0.035848	0.0278586	Tpr2/mrj/DnaJ-1/Hsp68	4
GO:0070303	negative regulation of stress-activated protein kinase signaling cascade	4/248	30/11797	0.0033986	0.035848	0.0278586	cpa/Diap1/puc/raw	4
GO:0008069	dorsal/ventral axis specification, ovarian follicular epithelium	3/248	15/11797	0.00346346	0.0359583	0.0279444	sty/loco/Shc	3
GO:0048079	regulation of cuticle pigmentation	3/248	15/11797	0.00346346	0.0359583	0.0279444	Ddc/Hr38/ple	3
GO:0048085	adult chitin-containing cuticle pigmentation	3/248	15/11797	0.00346346	0.0359583	0.0279444	Ddc/Hr38/ple	3
GO:0051270	regulation of cellular component movement	8/248	119/11797	0.0035981	0.0371616	0.0288795	Stam/scb/Sema5c/ena/ple/Diap1/puc/Shc	8
GO:0040012	regulation of locomotion	8/248	120/11797	0.00378691	0.0388718	0.0302085	Stam/scb/Sema5c/ena/ple/Diap1/puc/Shc	8
GO:0065009	regulation of molecular function	19/248	459/11797	0.00380289	0.0388718	0.0302085	CG3630/Spn28Dc/CenG1A/cact/Gadd45/edl/emc/sty/Diap1/puc/CG6966/RhoGAP92B/Rgl/Spn27A/fzr/Spn55B/Spn42Da/CG31675/qvr	19
GO:0061058	regulation of peptidoglycan recognition protein signaling pathway	4/248	31/11797	0.00383863	0.0390359	0.030336	pirk/akirin/PGRP-LF/puc	4
GO:0009950	dorsal/ventral axis specification	6/248	72/11797	0.00398771	0.040345	0.0313534	cact/dl/sty/loco/cnc/Shc	6
GO:0007476	imaginal disc-derived wing morphogenesis	13/248	266/11797	0.00413001	0.0415727	0.0323075	daw/ft/vri/jing/shn/emc/sty/corto/Past1/tx/Shc/Gclc/Pcyt1	13
GO:0007298	border follicle cell migration	8/248	122/11797	0.00418745	0.0418235	0.0325024	ex/jing/ena/Diap1/puc/RhoL/cindr/Shc	8
GO:0045434	negative regulation of female receptivity, post-mating	3/248	16/11797	0.00419711	0.0418235	0.0325024	Acp36DE/Dup99B/Acp98AB	3
GO:0002683	negative regulation of immune system process	6/248	73/11797	0.00427013	0.0423383	0.0329025	Spn28Dc/cact/wun/Jra/PGRP-LF/Spn27A	6
GO:0043900	regulation of multi-organism process	4/248	32/11797	0.0043157	0.0425773	0.0330882	pirk/akirin/PGRP-LF/puc	4
GO:0048598	embryonic morphogenesis	12/248	238/11797	0.00451411	0.0443143	0.034438	cbt/Btk29A/Jra/shn/scb/ena/Mmp1/emc/Rac2/puc/sr/raw	12
GO:0048190	wing disc dorsal/ventral pattern formation	5/248	52/11797	0.00458273	0.044689	0.0347292	cbt/shn/AnxB9/MFS14/tara	5
GO:0007431	salivary gland development	8/248	124/11797	0.00461989	0.044689	0.0347292	Btk29A/dia/shn/scb/Rac2/h/trn/raw	8
GO:0035272	exocrine system development	8/248	124/11797	0.00461989	0.044689	0.0347292	Btk29A/dia/shn/scb/Rac2/h/trn/raw	8
GO:0040040	thermosensory behavior	3/248	17/11797	0.00501814	0.0483056	0.0375399	CrebB/Ddc/ple	3
GO:0043408	regulation of MAPK cascade	8/248	126/11797	0.00508585	0.048721	0.0378626	Gadd45/Wnt2/cpa/sty/Diap1/puc/raw/krz	8
GO:0044089	positive regulation of cellular component biogenesis	9/248	154/11797	0.00522946	0.0498558	0.0387446	Arpc2/dia/ena/cpa/Vrp1/ringer/Pak3/RhoGAP92B/chb	9
GO:0010647	positive regulation of cell communication	18/248	439/11797	0.00529422	0.0499925	0.0388508	CG3630/ex/cbt/daw/ft/Gadd45/Wnt2/CG15611/edl/Swim/Pdk1/akirin/SH3PX1/Diap1/RhoGAP92B/E(spl)m2-BFM/Shc/spdo	18
GO:0023056	positive regulation of signaling	18/248	439/11797	0.00529422	0.0499925	0.0388508	CG3630/ex/cbt/daw/ft/Gadd45/Wnt2/CG15611/edl/Swim/Pdk1/akirin/SH3PX1/Diap1/RhoGAP92B/E(spl)m2-BFM/Shc/spdo	18

## Sheet: Table S4
Cluster	Gene	BUR6	BURU	FB6	FBU	OVD6	OVDU	PO6	POU	SR6	SRU	ST6	STU
5	FBgn0000042	10.8922	9.80964	8.67881	7.61174	11.2627	10.2676	10.0046	9.83449	10.8482	10.2471	10.3101	9.66811
5	FBgn0000083	10.8488	9.54921	7.60852	7.29929	10.1677	9.23514	9.55297	9.14145	9.97166	9.11468	9.36217	8.95262
5	FBgn0000250	6.18992	6.53849	5.39938	4.51714	6.85655	6.75108	5.98301	6.17336	6.57683	6.53463	6.338	6.19995
5	FBgn0000422	4.86381	3.14026	1.91387	2.2596	3.76248	1.32884	1.38523	1.29632	4.78415	5.49824	3.32596	3.46478
1	FBgn0000568	3.48333	3.76451	3.26329	2.8969	3.71039	4.49296	4.21952	4.96638	3.87096	4.1737	3.53078	4.52977
5	FBgn0000575	5.32958	5.44829	2.67359	2.15887	5.78086	6.377	4.22336	4.52576	5.12924	5.57768	4.78423	4.44744
1	FBgn0000578	1.96997	1.31935	0.387878	0.522865	2.36659	2.19019	1.90151	2.74734	3.32659	3.43904	1.65121	1.82063
8	FBgn0001128	7.9183	8.29897	10.0568	10.6026	7.98466	7.4749	8.61031	8.63472	8.80742	8.8639	7.80871	8.25023
4	FBgn0001149	10.7011	9.25954	8.53908	8.99513	8.87009	7.93349	8.67875	8.49854	8.00422	7.71415	9.49898	8.82475
1	FBgn0001168	6.11214	5.67962	3.90002	2.85532	6.34794	6.59856	6.73897	7.42059	6.31894	6.26311	5.53854	5.49428
4	FBgn0001230	8.12638	4.94765	4.29161	3.92655	4.61817	3.50749	4.29299	4.54777	4.97605	4.3617	4.98189	4.59612
5	FBgn0001291	6.88011	6.0211	4.16448	3.97386	6.8703	5.97925	5.97381	6.01955	6.63359	6.30645	6.24993	6.32696
1	FBgn0002733	2.64731	2.2365	0	0.21613	1.8875	1.35848	4.07753	3.61108	1.73658	1.38414	1.77525	1.75121
1	FBgn0003209	5.45207	5.87019	5.52112	4.86552	5.0644	5.39305	5.21683	5.90234	5.84124	5.97931	5.40785	5.32756
4	FBgn0003285	1.3604	2.38505	0	0.0756986	0.256202	0.506291	0.361191	0.359098	0.78146	0.954001	0.889215	1.00601
1	FBgn0003396	2.1486	2.55393	0.887215	0.657484	2.67713	3.61706	2.5832	3.11404	3.39949	3.53349	1.54502	1.71804
7	FBgn0003499	3.67576	1.58969	0.11959	0	1.79115	1.3928	0.634984	0.14653	3.19784	1.4394	0.316874	0.195342
1	FBgn0003502	4.51171	4.23712	3.08545	2.53435	4.90113	4.80895	4.75736	4.99715	4.61814	5.11711	5.21184	4.98081
1	FBgn0003943	8.28759	8.35461	8.13016	7.85634	7.49881	7.8687	8.93539	9.00209	8.47168	8.90285	8.82625	8.97328
5	FBgn0004360	7.19702	6.35048	0.447453	0.102843	2.6514	2.32937	2.66254	1.60288	5.87301	5.6902	4.43005	4.29017
5	FBgn0004387	5.15497	5.09744	3.56827	3.19596	4.15766	4.53117	4.2053	4.78167	4.68587	4.9452	4.50636	4.64776
1	FBgn0004583	1.90908	2.31126	0.92862	0.307107	4.15341	4.76289	3.58991	4.61735	3.61236	3.58775	3.21813	3.0956
8	FBgn0004654	6.91701	6.07704	10.2936	10.4249	6.39836	5.90768	7.26661	6.97465	6.4844	6.30257	6.81388	6.8858
7	FBgn0004898	0.40561	0.627558	0	0	0.174572	0.254789	0.177427	0.132922	2.9103	2.79497	0	0
5	FBgn0005626	3.39126	2.72517	0.655393	0.0511475	2.51621	1.47028	2.66365	2.1871	3.34209	3.33721	2.91477	2.73893
7	FBgn0005659	4.20338	3.74938	3.61033	3.77976	4.32542	3.48527	2.51695	2.56579	3.43813	3.08929	3.37224	2.85105
5	FBgn0005660	3.8486	1.43654	2.00414	1.59806	4.64294	2.96509	3.04358	3.20496	4.6401	4.19828	2.93452	2.50275
2	FBgn0010052	2.23334	0.252401	0.406795	0	1.72506	0.192172	4.61271	2.54591	1.156	0.259301	6.19424	1.94672
3	FBgn0010313	4.07598	4.20818	3.3477	2.33789	4.02229	4.7403	4.02398	4.49	3.9211	3.91744	2.62098	2.44998
5	FBgn0010397	7.31378	7.08323	4.74504	4.68647	6.58163	6.53094	6.66669	6.79274	7.02717	6.82474	6.5043	6.64008
2	FBgn0010452	0.576998	1.16725	0	0	1.17363	1.91206	3.00256	3.13611	1.51322	2.1621	3.49207	3.27523
7	FBgn0010651	6.70816	5.8383	6.58638	6.59825	6.8126	6.28294	4.88213	4.1005	5.42667	4.97351	5.75408	5.62139
1	FBgn0010877	4.06788	4.70561	3.3833	3.55464	4.54349	5.11743	4.77428	5.16372	5.09662	5.39352	4.87888	5.10002
1	FBgn0011202	5.89513	5.99145	2.6259	2.30442	5.14138	5.39365	6.27534	6.83809	4.97821	4.80425	4.90336	5.28511
5	FBgn0011296	10.6886	8.24295	4.15137	1.9828	8.66042	7.33699	7.33636	4.12184	9.9619	7.21767	6.56818	4.01426
8	FBgn0011705	4.19717	3.51138	4.79361	6.74494	4.54311	3.84538	4.75454	4.7932	5.17097	4.87425	5.27218	5.21501
4	FBgn0011722	7.04882	5.3984	6.16591	4.88242	4.38481	3.859	4.45946	3.5535	5.00445	4.34419	5.61522	3.76788
8	FBgn0013681	9.53477	8.35953	11.288	10.9805	7.625	6.66554	6.97134	6.49357	7.40049	7.05814	6.78686	6.64258
8	FBgn0013685	3.81173	2.90744	5.15652	5.3479	1.78679	1.4802	1.30647	1.40083	1.58397	1.54472	1.39642	1.45448
1	FBgn0014011	4.01297	4.78184	1.81675	1.34365	5.38949	5.28499	3.71978	4.76188	5.39278	5.43695	3.73732	3.26455
1	FBgn0014018	5.86386	5.69447	5.45063	3.78588	7.12493	6.49919	6.57214	7.00318	8.11168	8.11505	6.60388	6.42763
5	FBgn0014380	4.75911	4.25722	0.548635	0.290418	5.64058	5.073	3.94762	3.66403	4.76577	4.54506	3.70452	3.21505
7	FBgn0014388	4.06237	3.52459	1.99817	1.56134	3.13283	3.1473	2.36044	2.70863	4.9219	3.99786	1.35028	1.2294
4	FBgn0015035	6.50001	4.14194	0.94514	0.522582	1.55157	1.46485	2.1906	0.97754	2.05642	1.34442	1.40656	0.976328
5	FBgn0015296	4.19175	3.99807	2.81862	2.97575	4.18669	3.9675	3.81233	3.68662	4.47973	4.37796	3.77435	3.67805
7	FBgn0015371	3.42741	3.36818	2.06569	1.77207	1.88962	2.43215	1.36703	1.30187	2.80389	2.14516	1.09727	0.769227
8	FBgn0015522	4.51892	4.03685	5.87598	6.29661	5.62783	4.58417	6.09351	6.71243	5.90285	5.87499	6.25166	6.64517
6	FBgn0016031	5.65716	3.78285	6.06419	4.78628	6.69623	4.85568	5.57273	5.63403	5.64611	4.71073	5.94334	6.1398
2	FBgn0016076	6.08043	6.81012	4.2227	4.53936	5.68772	6.44294	6.69528	7.01797	6.33019	7.11163	7.14095	7.43846
5	FBgn0016078	4.48346	5.09832	2.90374	2.96338	5.20258	5.31763	4.18857	4.27819	4.68235	4.92805	4.58689	5.36123
7	FBgn0016693	7.873	7.05024	7.03492	6.93152	7.62642	6.99105	6.61566	6.57013	7.10452	6.76156	7.21408	7.35777
7	FBgn0016926	5.78444	5.68295	6.74332	5.20806	5.01524	5.17835	5.48734	5.56141	6.08539	6.71534	5.5278	5.56655
4	FBgn0019928	6.91228	4.81867	1.40673	0.683113	2.00033	1.13067	1.82447	0.572927	3.31838	1.89467	1.54261	0.849095
1	FBgn0020278	5.14416	4.9369	3.41288	3.41447	5.56618	5.19062	5.3848	5.56006	5.42027	5.26751	5.05045	5.25732
1	FBgn0020300	3.28699	3.0468	0	0.260269	3.15782	2.14442	4.51319	4.79591	2.3797	2.28811	4.11207	3.13994
5	FBgn0020386	5.29082	5.34033	4.26097	3.85468	4.98096	5.1202	5.05022	4.63574	5.74785	5.35243	4.85485	4.98546
7	FBgn0020415	9.13302	8.53314	8.59422	8.33824	6.45478	5.93008	6.72036	6.20344	9.17158	8.39427	7.94956	7.65099
7	FBgn0020416	8.7067	7.31566	8.0908	5.9214	6.00175	5.11141	6.55081	5.45265	10.3494	9.15762	7.51353	6.46689
4	FBgn0020545	7.05762	6.13058	7.68157	6.71474	5.83193	5.31476	4.9235	4.07854	4.98495	4.33693	4.91219	4.52007
1	FBgn0021760	4.62389	4.84806	3.50876	2.25687	4.75922	5.16022	4.67386	5.25877	4.98536	4.85797	4.87607	4.69149
1	FBgn0023083	5.04018	5.1182	4.28563	2.071	5.26063	5.61279	4.52207	4.8648	5.66225	5.21257	4.17726	4.01712
7	FBgn0023129	5.82274	6.19121	6.11029	4.56835	5.3993	5.17735	5.5259	5.11949	5.97818	6.21109	4.31716	4.16704
1	FBgn0023214	2.61373	3.3703	2.30554	1.26339	3.33652	3.14124	3.80919	3.96306	3.66962	4.30814	3.50602	3.57252
5	FBgn0023407	5.36456	4.75653	3.58187	3.29117	4.07523	3.77251	4.61556	5.03441	6.10061	5.67098	5.50697	5.46771
5	FBgn0023540	7.26787	6.11384	1.07101	0.576083	5.03498	4.74315	3.41576	2.33098	5.73521	4.84365	2.17294	1.53736
2	FBgn0024238	4.82326	4.71942	4.6166	4.01029	5.38265	5.07293	5.75632	5.88474	5.00411	5.00828	7.18057	7.51704
6	FBgn0024510	2.28456	1.92498	2.27475	1.61936	2.29481	2.17456	1.71016	1.83229	2.17973	1.83485	2.1027	2.00778
5	FBgn0024985	5.76597	5.4908	4.18461	3.83562	5.3357	5.62629	5.17398	5.62979	6.39343	5.62266	5.53861	5.13071
4	FBgn0024986	6.35613	5.2452	5.59069	5.2436	5.33894	4.42376	4.50516	3.96918	5.74996	4.81323	4.21665	3.86498
4	FBgn0025628	7.88719	6.55675	8.24855	7.30544	6.93846	5.95303	5.91803	5.69811	6.00814	5.44733	6.24807	5.68247
1	FBgn0025631	3.65541	4.32279	4.11025	3.06162	4.27107	4.94367	4.7572	5.39965	4.49133	4.74652	4.93723	4.80118
5	FBgn0026376	4.93235	4.75618	1.37156	0.788802	4.14994	4.35973	3.89942	4.29845	6.15688	6.65856	5.67735	5.34158
5	FBgn0026418	6.43463	5.62928	5.83217	5.35199	6.13643	5.93002	6.0769	6.33391	6.30276	5.93569	6.0085	6.09182
4	FBgn0026718	5.97277	5.59104	6.31111	5.81613	4.17675	4.02111	4.76501	4.16462	3.66373	3.53173	4.11269	4.76773
6	FBgn0027363	4.4322	4.78202	5.28012	4.67442	4.67894	5.23521	4.93062	5.38382	5.11987	5.10246	5.17472	5.20212
1	FBgn0027561	4.76783	4.89028	4.60647	4.04799	4.90932	5.18213	4.88882	5.08131	5.01556	5.03276	5.04972	4.94332
5	FBgn0027598	5.80386	5.97197	4.31377	4.58017	5.3886	5.68779	4.87405	5.4147	5.81202	5.50798	4.82999	4.8287
4	FBgn0027657	9.85655	9.52531	8.15184	9.46646	5.89893	5.68463	6.12273	5.76443	6.00547	6.38294	4.70408	5.55299
7	FBgn0028360	5.66501	5.16516	4.41871	3.36391	5.06967	4.559	4.03534	3.60384	5.36275	4.44371	3.78901	3.54034
5	FBgn0028394	6.64768	6.47857	1.15394	1.19592	6.71235	5.95923	5.14584	4.84773	6.14942	6.34112	5.54915	5.21192
5	FBgn0028509	3.7869	4.61841	1.49783	1.39527	3.19097	3.72094	3.56343	4.21496	3.55746	3.89482	3.26966	4.51753
5	FBgn0028550	5.08305	5.11097	1.36935	0.780551	4.12249	4.89299	2.84409	3.59631	4.06497	3.878	2.04584	1.97423
7	FBgn0028841	10.1701	7.57103	2.80113	1.50424	9.79479	6.66444	5.07173	2.11753	10.1437	7.60368	4.2829	2.84167
5	FBgn0028983	6.10763	4.54332	3.82065	2.95609	5.30605	3.92603	5.39759	5.19127	5.43849	4.25864	5.00557	5.14467
6	FBgn0028990	8.67978	6.81916	6.9948	7.10014	11.3949	9.75873	8.30046	8.03119	8.01211	7.04626	7.7474	8.15236
5	FBgn0029507	6.86151	6.2016	3.99383	3.49171	8.11832	7.66925	5.163	4.89937	7.66298	6.8607	6.19327	6.33561
8	FBgn0030013	4.44808	3.2077	6.81109	6.66577	3.49886	2.87088	3.98729	3.39008	4.06627	3.61774	3.6094	3.34382
5	FBgn0030052	7.30822	6.6593	3.57649	3.94867	6.94815	6.29721	5.47486	5.40004	7.23511	7.0568	5.48005	5.03036
5	FBgn0030268	4.4727	4.17869	2.86885	2.36375	3.6677	4.33916	3.76954	3.94444	3.96318	3.83131	4.05694	3.81247
5	FBgn0030309	9.18087	8.25842	5.97291	4.68062	8.87787	7.81238	7.47419	6.72147	9.21534	8.32316	7.71975	6.31156
5	FBgn0030400	3.62067	3.35012	2.13721	1.82285	3.50253	3.76337	2.74065	3.01584	3.63886	3.29589	2.52707	2.6118
7	FBgn0030603	6.00501	6.53882	5.75486	6.4337	5.40758	5.67372	5.36411	5.36992	6.94301	6.89238	4.72659	5.60555
8	FBgn0030608	5.45985	5.59887	8.557	7.62188	6.26449	6.89394	7.06735	7.55348	6.51812	7.00387	7.28447	7.1056
1	FBgn0030847	5.68259	5.78716	1.05908	1.07365	6.16374	5.91367	6.34975	7.37528	5.44677	5.14679	6.98023	6.88884
1	FBgn0030894	3.08289	3.71075	2.35829	1.87294	3.75312	4.23601	3.56919	3.92705	4.61164	5.12078	2.93867	3.39798
4	FBgn0030927	3.96258	3.3746	4.04383	3.7744	2.85988	2.49818	1.57127	1.10637	2.91804	2.48911	1.54597	1.19518
7	FBgn0031037	11.8781	10.7051	7.51997	7.32404	11.4232	10.1464	8.06827	6.57538	10.7964	9.30874	8.3285	7.64667
4	FBgn0031080	10.0663	8.47859	2.54111	1.22996	4.3186	3.87622	4.12326	1.92843	4.78575	3.68305	2.63209	1.28912
5	FBgn0031401	6.63932	7.34501	3.53498	2.74603	6.00839	5.97096	4.65011	4.82788	6.36003	6.44267	4.56953	4.69517
8	FBgn0031461	1.86325	1.43971	6.28724	4.91484	2.83059	1.95699	3.49904	3.08352	2.98227	2.45553	2.65618	2.16768
5	FBgn0031474	4.14872	4.54295	3.48137	2.38451	5.26454	4.97232	3.26525	3.46093	3.67922	3.95398	3.65286	3.80952
5	FBgn0031571	2.39693	2.81385	0	0.312461	3.44583	4.02107	2.28588	2.47093	2.82507	3.02373	2.47674	2.51955
4	FBgn0031645	6.88213	7.12444	7.31622	5.81482	5.06042	4.79681	5.04229	4.49567	5.02856	4.5857	5.9272	5.85454
1	FBgn0031952	4.4046	4.93466	2.42821	1.92803	4.81401	5.40775	4.73877	5.20414	4.66364	4.94445	4.93143	5.04861
6	FBgn0031969	2.81593	3.51634	3.7469	2.90418	3.54604	3.92046	3.09847	3.46317	4.06468	4.3796	3.94734	4.07834
7	FBgn0031973	5.38779	5.24475	5.35574	5.43281	5.90126	5.06932	3.25025	2.73394	5.63083	5.58634	4.9769	4.15047
5	FBgn0031975	7.04924	6.70262	1.95254	1.34086	6.90078	6.96716	3.17374	2.49175	5.37512	4.96719	2.98644	2.9287
2	FBgn0032082	0.0925094	0.186066	0.260751	0	1.24197	0.586144	1.54791	1.06346	0.975741	0.889803	4.88886	4.08341
4	FBgn0032139	2.89931	3.19604	0.362725	0.31478	0.930189	1.19279	2.39059	2.20176	0.886838	1.17625	1.59873	1.61145
6	FBgn0032147	3.47925	3.753	3.84108	3.57154	5.29772	5.2155	4.06583	3.85709	3.68224	4.192	3.85893	4.24347
8	FBgn0032167	3.3437	0.985642	4.76288	4.2368	2.0408	2.41994	3.97134	3.47883	2.25133	1.40157	3.04634	2.60562
8	FBgn0032264	5.6073	4.75681	7.37912	8.03711	3.17323	2.25484	3.73784	3.5189	3.58841	3.06198	3.24507	3.21978
4	FBgn0032283	6.0098	2.55712	2.4662	1.93044	2.22378	1.90795	3.75668	1.83144	3.37476	2.42839	2.77787	1.46623
6	FBgn0032311	3.34153	1.08332	1.00133	0.301734	6.55311	3.78757	2.00295	0.107268	2.02495	0.759481	4.25311	0.617515
8	FBgn0032482	5.86097	5.69552	7.81504	7.46087	6.21002	5.66568	6.29505	6.11216	5.95103	5.86025	5.56226	6.5267
6	FBgn0032586	5.75022	5.23577	5.36535	5.38154	6.99731	5.96874	5.17678	5.3532	5.60612	5.5195	5.3488	5.42148
1	FBgn0032587	2.76894	2.79896	2.14437	1.61227	2.91963	3.06487	2.32021	3.61942	2.8381	3.21907	2.92628	3.66863
5	FBgn0032694	7.64955	7.27724	3.99173	4.68781	8.02956	7.19841	5.70877	5.92681	7.56434	7.51752	5.42174	5.36772
1	FBgn0032699	3.21415	4.48739	2.67013	1.98253	3.52963	4.41541	3.71351	4.48161	4.07881	4.18082	3.34578	4.33366
1	FBgn0032731	3.51068	2.90749	3.57794	3.01172	4.71841	3.72241	5.09527	5.63244	4.85881	5.34772	3.246	3.07282
5	FBgn0032859	6.11937	5.2408	5.12414	5.26406	6.0839	5.36525	5.60152	5.54312	5.69151	5.27401	5.66874	5.44079
5	FBgn0033087	4.49747	4.12339	2.76545	2.18083	4.12303	4.12926	3.80303	3.7369	4.27183	3.97308	3.89236	3.57851
7	FBgn0033127	7.26535	6.2848	5.16429	5.18976	6.50177	5.7294	5.27724	4.84195	6.00497	5.39904	5.46612	5.15866
5	FBgn0033128	8.34549	7.32561	2.17613	2.25408	7.51781	6.40806	5.04735	4.08969	7.05645	6.42052	5.13559	4.35833
5	FBgn0033130	6.48557	5.26612	0.464939	0.427318	5.7552	5.37432	3.68133	2.54505	5.64335	4.67776	4.03923	3.06157
5	FBgn0033134	9.14813	7.60598	3.88705	3.53789	8.20564	6.98672	6.80221	6.2964	6.97321	5.54242	6.74887	6.34246
5	FBgn0033153	4.17553	3.68318	3.37186	2.90559	4.75917	3.51983	4.2556	4.01497	4.90254	5.3078	3.73348	5.29626
5	FBgn0033204	6.18863	5.0529	3.20976	4.10307	4.62577	3.79601	3.75145	3.28638	6.07082	5.92676	4.63726	4.19115
4	FBgn0033226	6.46772	6.61733	6.98254	6.28129	5.38993	5.60874	5.95277	5.61552	5.44852	5.54272	6.11698	5.78379
8	FBgn0033446	10.6364	10.0237	12.566	12.6989	9.69925	9.10756	9.11054	9.05171	9.17949	8.95156	8.10429	8.04168
4	FBgn0033515	5.62928	6.21378	0.337903	0.508519	1.4007	2.75058	1.42036	1.59965	1.60201	2.58815	0.674615	0.814066
5	FBgn0033760	6.78152	6.68603	0.969353	0.718454	6.44518	6.2559	2.91339	2.5112	3.45457	3.41435	3.28772	2.98158
8	FBgn0033782	1.83513	1.87055	6.16845	5.64888	3.21495	2.74016	4.07763	3.77777	3.54488	3.42423	2.77536	2.90119
1	FBgn0033889	4.52602	5.11448	4.03683	3.04267	5.67211	5.81544	6.43094	7.01081	5.79371	6.27758	6.37639	6.33567
2	FBgn0033928	4.35988	2.38194	2.23232	2.71299	3.43765	1.83271	3.96999	3.84107	3.82268	3.22708	4.6157	4.61401
1	FBgn0034091	4.43014	4.31824	3.04105	2.83256	4.01984	4.23326	5.02228	5.69579	4.77493	4.79038	5.01304	4.45914
1	FBgn0034153	0.199031	0.0194201	0.0910531	0.264431	0.0918031	0.153862	3.95505	3.71701	0.371964	0.0941881	0.0630663	0.0659119
5	FBgn0034194	5.712	5.53979	2.9761	3.48046	6.1291	5.7398	4.99791	4.82755	5.55844	5.10948	3.98486	4.08761
5	FBgn0034451	4.25128	3.66481	3.246	3.28346	4.0372	3.58739	3.7535	3.89625	4.28109	3.91543	4.19242	4.13968
8	FBgn0034501	8.08769	7.70715	9.41727	9.8836	8.07404	7.39266	7.8168	8.82992	7.16037	7.70402	7.60735	9.23529
5	FBgn0034577	6.27756	5.99693	5.278	4.96557	6.31786	5.83064	5.86503	5.79164	6.24021	5.83538	6.28104	5.95489
1	FBgn0034639	4.32145	2.68995	0	0.146258	3.69693	1.99966	4.88071	4.50034	2.32036	1.35975	3.6588	3.52572
1	FBgn0034644	4.84027	4.6767	4.11778	3.70777	4.41987	4.89055	5.39491	6.12481	5.88928	5.7278	4.93003	5.09199
7	FBgn0034647	4.84361	3.38166	1.2892	0.974161	4.80384	2.57355	2.35455	1.78006	4.49164	4.01869	1.89432	0.973978
7	FBgn0034709	8.32393	7.15766	3.60468	3.55704	5.9266	4.68054	4.80417	2.92266	6.83444	5.7937	5.86474	4.26975
7	FBgn0034718	7.15058	5.81289	5.67553	4.75523	6.90467	5.44162	5.10896	4.33254	7.24854	5.32158	5.30862	4.41772
8	FBgn0034909	3.10341	1.60419	6.70427	5.71906	2.5536	0.89942	4.13268	3.19102	2.87876	1.78405	3.52395	2.84175
8	FBgn0034939	3.26095	3.08578	3.13542	3.33612	3.21418	3.26005	3.27583	3.09463	3.00262	2.83106	3.5012	3.54217
5	FBgn0035049	5.51708	2.93866	1.92552	1.13317	5.07244	3.01623	2.87968	2.3575	3.39954	2.44126	2.99497	2.45422
5	FBgn0035132	3.49503	3.77414	0	0.347727	3.19011	3.98372	1.58777	1.74786	3.16147	3.50081	1.24463	1.24291
4	FBgn0035290	3.84781	3.2448	0.192732	0.194534	0.0636634	0.576759	0.252774	0.269325	0.2287	0.536519	0.074443	0.226848
2	FBgn0035309	2.05953	1.53755	1.65135	2.24031	1.65428	1.28895	2.55157	2.81023	1.72297	1.95937	2.40942	2.84535
5	FBgn0035498	6.81575	6.17721	4.75	4.49095	5.82935	5.96374	6.2828	6.35496	6.69544	6.2619	5.70242	5.68649
5	FBgn0035499	8.99846	8.34786	6.53725	5.22192	9.38649	8.9801	8.18349	8.56976	8.57576	8.06754	8.00579	7.38058
4	FBgn0035589	6.56957	5.29653	6.00898	5.95055	5.90342	4.61442	5.05803	4.60905	5.57329	4.92825	5.34877	4.61207
4	FBgn0035612	5.38925	7.09096	0.183474	0.169255	2.71193	4.23864	1.55749	2.67814	2.73711	3.75624	1.41879	1.78766
5	FBgn0035715	6.13375	5.73682	4.82727	4.55617	5.80237	5.58129	5.83054	6.02502	5.99284	5.70259	5.84152	5.83656
8	FBgn0035770	9.99544	8.73614	10.989	11.061	9.62196	8.49375	9.38595	9.04597	9.05052	8.33738	9.73379	9.75841
7	FBgn0035977	4.03171	2.97982	2.2552	3.03711	4.66215	2.62042	1.53153	1.25933	3.62093	3.21935	2.0151	1.3102
5	FBgn0035985	8.98089	8.23472	2.11279	1.42836	7.54052	7.79486	4.65204	3.55563	8.53824	8.80654	3.94961	3.65517
8	FBgn0036262	8.40694	9.16024	11.1941	12.1913	10.7421	11.0284	8.2658	8.35131	9.33307	9.47737	7.01585	7.80882
7	FBgn0036419	2.46744	0.732439	0	0.0504182	2.22714	1.07972	0.561607	0.311175	2.01689	1.12066	0.433058	0.786416
8	FBgn0036428	5.01707	5.79191	7.01108	6.97046	5.87404	6.0889	4.95868	6.27582	5.1865	6.05881	3.74516	4.70495
8	FBgn0036449	3.18231	4.66004	5.35595	5.65523	4.03014	4.95811	4.35076	5.15952	4.37136	5.17106	3.20431	4.45938
1	FBgn0036665	0.691588	1.73552	0	0.0749816	1.97151	4.18032	0.573952	0.741802	3.47738	3.82672	0.401128	0.586154
5	FBgn0036690	2.35142	2.83779	0	0	1.4837	0.864608	0.776726	0.838998	2.1039	2.84645	1.11692	1.0248
4	FBgn0036837	9.47041	9.85379	9.46036	10.1408	7.79889	7.66468	6.82628	6.8807	6.81691	6.84021	6.20295	6.57581
5	FBgn0037016	4.48709	4.83922	1.53306	0.956657	4.05872	4.14965	3.71116	4.42439	4.65216	4.51782	3.15963	2.62926
8	FBgn0037126	5.07314	4.48234	6.46424	6.9903	3.20278	2.56007	3.93936	3.36782	3.45795	3.27281	3.37883	3.07894
2	FBgn0037222	1.27093	1.12146	1.94035	2.56266	2.49707	2.00208	4.13735	3.85968	2.65334	2.53503	7.53515	7.56644
8	FBgn0037443	4.2171	4.22292	5.95515	5.72351	4.57662	4.69341	5.69035	6.1014	4.45617	4.3132	4.48945	4.52282
4	FBgn0037515	7.0187	5.66232	6.56004	6.02383	3.97051	3.44136	4.30928	3.25765	5.442	4.33327	5.25291	4.59172
8	FBgn0037548	4.67635	4.62737	4.28935	5.38173	4.48108	4.27035	5.50446	5.36824	3.50451	3.31852	4.64516	4.43412
8	FBgn0037819	7.20813	5.20097	8.16438	8.38781	5.40809	4.29485	5.08423	4.50617	6.98279	5.86874	5.22366	4.86478
5	FBgn0037835	8.26122	7.44302	2.27912	1.818	6.81806	4.90505	4.81723	3.33018	8.42976	7.6324	3.58712	2.86355
5	FBgn0038088	7.14404	6.03594	1.1164	0.797661	7.3143	5.53652	6.69695	6.64529	7.23109	6.54079	6.90124	6.09405
8	FBgn0038256	3.60634	4.24636	5.91697	6.17546	3.79713	3.83977	4.72591	4.69438	4.65006	4.80633	5.54725	5.07889
1	FBgn0038286	3.80013	4.53504	3.75843	3.83551	3.69658	4.32953	4.91313	5.43404	3.79524	4.19962	4.08366	4.49751
1	FBgn0038419	2.94283	2.11496	0.401725	0.367454	5.31166	4.13194	4.1069	4.46006	4.02667	3.10579	3.74565	3.91088
4	FBgn0038460	4.87069	4.21523	3.91864	3.1968	3.56423	3.09035	4.18187	3.54499	3.39084	2.92306	3.47309	4.28165
1	FBgn0038475	2.02039	1.70259	1.99044	1.0614	1.98607	1.75525	2.18168	2.20665	1.90065	1.75484	2.46539	1.91282
5	FBgn0038744	4.20597	3.99782	1.80444	1.19899	3.63256	4.13706	2.44237	2.36231	3.81967	4.10298	2.31219	1.80744
1	FBgn0038747	5.42192	4.93369	3.65084	4.11802	5.02744	4.79827	6.30269	6.51288	5.60948	5.54222	5.79254	5.78028
6	FBgn0038866	0.851981	0.690137	0.0610337	0.069388	4.30335	3.29893	0.0712601	0.221476	0.523947	0.306506	0.809855	0.752165
2	FBgn0038956	1.72932	1.67733	1.04752	2.17743	2.49062	2.38886	3.63505	3.40873	2.77341	3.24252	7.80919	8.24268
5	FBgn0038981	7.13267	7.40496	2.00652	1.47827	5.43891	5.84652	4.90255	4.90786	6.08375	6.09686	5.23194	5.47084
7	FBgn0039039	1.16291	0.981965	0	0	0.215964	0.119777	0.462364	0.22286	1.67202	1.5435	0.52517	0.0442387
5	FBgn0039043	5.1911	5.07402	1.38998	1.34501	4.77389	5.22241	4.55089	4.00685	4.40214	3.97527	4.08241	4.46159
8	FBgn0039114	6.80785	4.42965	10.687	10.0437	6.77471	5.06274	7.60969	6.33646	7.20183	6.03072	6.61611	5.85387
5	FBgn0039226	7.13565	6.63096	0.768939	0.611712	5.5292	5.23262	4.63044	4.46817	5.96741	5.50238	4.29368	3.91165
5	FBgn0039311	6.51718	6.02923	0.434027	0.476498	6.78011	6.30615	2.07799	1.35292	3.19037	3.36799	1.80714	1.35375
5	FBgn0039312	5.65427	5.95196	0.507394	0.756765	6.96855	7.10789	1.8704	1.54127	3.9577	4.04806	2.63968	2.78169
5	FBgn0039313	7.7466	8.31695	1.84933	2.45155	9.7403	10.0126	3.93648	3.87607	6.51638	7.15248	7.05441	7.39201
7	FBgn0039324	2.54817	5.08801	0.0910531	1.02536	2.4675	4.4112	0.18363	0.968647	1.71006	3.05568	0.0864649	0.274736
3	FBgn0039419	2.77495	2.80513	1.01895	0.640885	2.67342	2.62485	2.60889	2.47689	1.51612	1.29713	1.51846	0.95741
4	FBgn0039495	1.81419	1.96313	0	0	0.246118	0.378594	0.321817	0.210189	0.387261	0.295689	1.18492	0.59762
4	FBgn0039594	7.5841	6.27098	3.19989	3.00066	3.83229	3.6628	4.05051	3.7923	5.04395	4.7783	4.73941	4.00859
2	FBgn0039637	4.72763	4.79842	4.68556	4.7081	3.88873	3.9641	5.97946	5.93349	6.4397	5.97627	8.2128	8.32035
6	FBgn0039714	4.09394	5.00735	5.99007	5.32221	4.90496	5.36414	4.5856	4.44435	5.91317	5.80485	4.77947	5.0058
4	FBgn0039748	3.03313	2.17787	0	0	0.939446	0.488346	0.672411	0.52624	1.29959	0.72643	0.773235	0.28115
2	FBgn0040071	3.56637	3.42957	2.48791	2.10747	3.12747	3.22709	4.09878	4.59083	3.80917	3.95881	4.26166	4.68058
1	FBgn0040153	1.10911	2.40253	0	0	2.58745	3.74712	3.44858	3.9283	2.2302	2.98045	3.04191	2.45296
7	FBgn0040206	5.15821	4.72248	4.59268	4.41723	5.14095	5.03831	4.14776	4.25631	4.33884	4.06479	4.08186	3.88111
2	FBgn0040319	5.08008	5.54533	5.22708	5.41588	4.73326	5.10715	4.55662	4.83464	5.3021	5.96747	6.28592	6.54077
7	FBgn0040395	4.71673	4.83479	4.09753	3.63129	4.28486	4.89674	3.87497	4.10873	5.26726	5.36397	3.96683	3.7691
2	FBgn0040475	5.26832	4.62318	4.72371	4.5591	4.92695	4.48931	5.38225	5.10515	5.04908	4.68759	5.76729	5.56155
8	FBgn0040609	5.30608	3.82332	7.56914	6.68634	5.47433	3.66617	4.60394	3.50371	5.1012	3.52538	4.24953	3.16524
2	FBgn0040658	4.75181	3.71244	3.4959	3.87099	4.0159	3.47667	4.22049	4.04109	4.02396	3.65651	4.8118	4.35922
1	FBgn0040765	1.68642	1.38779	0.770625	0.515288	1.86575	2.29844	1.37834	1.77332	1.99949	1.85171	1.13085	0.966598
8	FBgn0040827	6.19258	5.81954	11.1981	11.4505	6.67739	6.10624	7.34724	7.23787	7.27615	7.2357	6.16247	6.3802
1	FBgn0041160	2.87691	2.98772	1.34311	1.51201	1.18849	1.32477	4.83212	5.19076	2.24567	2.65366	1.02439	1.15411
7	FBgn0041182	7.42541	5.55585	6.97795	5.51435	6.28073	4.83253	5.95243	5.59058	7.29401	7.11882	6.615	7.07422
8	FBgn0041342	6.16777	5.81528	7.72383	7.50558	6.32806	5.75323	6.34648	6.15021	6.52848	6.02087	6.20986	6.17927
2	FBgn0042186	9.47332	7.51126	9.99623	9.36919	9.60288	7.97358	10.5195	9.07594	9.94794	9.14106	15.2324	14.185
2	FBgn0042187	7.81516	3.97039	6.79717	3.41728	9.13018	5.0743	9.76094	6.07188	9.1229	6.07717	14.1176	10.676
1	FBgn0043364	3.83224	3.5889	4.16725	2.57614	4.51575	4.8102	4.68887	5.19351	3.93715	4.10996	3.65181	3.10695
5	FBgn0044823	4.65986	4.43384	1.40781	1.17275	3.74899	3.21293	2.28765	2.17213	4.14548	3.3078	2.14366	1.93837
1	FBgn0044826	4.12256	3.58704	2.16034	1.9137	4.6555	4.71608	4.64329	5.35094	4.60688	4.8828	4.39205	4.04995
1	FBgn0045842	3.74403	4.22271	3.48386	2.34533	4.47166	5.30049	3.98395	4.0486	4.56492	4.88271	3.40799	3.91183
5	FBgn0046685	4.79666	3.84188	3.17525	2.98791	4.01008	3.80517	4.29226	4.3752	4.44788	3.87355	4.32351	4.1224
5	FBgn0046687	3.61155	2.92151	0.883573	0.263272	3.9732	3.33596	3.14997	3.24491	4.06542	4.12357	3.17173	2.53559
8	FBgn0050035	5.55636	6.79745	7.54111	8.68828	5.77985	6.02465	6.03902	6.65853	5.40504	6.26182	5.36034	6.80725
3	FBgn0050055	3.83453	4.29451	3.50969	4.2732	4.3793	4.42883	3.60721	3.62237	3.24076	3.51188	3.87776	3.95513
5	FBgn0050147	5.19298	5.47306	0.617762	0.87431	2.6411	3.58747	3.70087	3.74122	5.10509	5.02084	3.76065	3.82715
4	FBgn0050159	5.24406	5.31093	3.94205	4.56985	4.46605	4.51159	4.43641	4.4019	4.20384	4.31921	4.7093	4.72804
1	FBgn0050456	3.35665	3.70929	1.90774	0.801177	4.44475	4.4635	4.25145	4.41095	5.46079	5.71618	4.7177	4.44742
4	FBgn0050495	3.77494	3.70238	0.759334	0.538252	0.636068	0.847002	0.953252	0.573063	1.76405	1.74603	1.51983	1.65308
8	FBgn0051183	2.2841	2.66108	4.60565	4.64375	2.46563	2.06251	2.09675	2.34441	3.30768	3.22394	1.96554	2.12733
8	FBgn0051288	5.15641	4.6487	5.31297	5.36408	2.92458	2.53805	4.68218	4.42203	2.94772	3.14925	4.77442	4.80917
5	FBgn0051324	5.26927	5.25346	3.60956	2.57135	5.32067	4.91438	4.19869	3.28714	5.52132	5.14295	4.46233	3.69371
5	FBgn0051675	3.57499	4.42729	0.0946517	0	4.18432	3.81056	1.89471	1.61734	3.54409	4.37941	1.53809	1.80113
5	FBgn0051871	2.8751	2.39247	0.0946517	0	0.638442	0.468036	0.968945	0.406525	2.75705	1.43795	2.0875	1.82683
5	FBgn0052066	4.30379	3.541	3.00649	3.46341	3.57333	2.98184	3.13998	3.31574	4.43718	4.11487	3.73102	4.21797
6	FBgn0052103	5.22966	4.89224	5.76746	5.31742	5.9164	5.57779	5.11424	5.35139	5.48368	5.47401	4.90636	4.88546
1	FBgn0052137	5.15819	5.15412	0.955072	0.76091	4.72297	5.0438	5.38203	5.91936	4.63459	4.97063	5.38634	5.50166
1	FBgn0052369	2.25735	2.46855	2.21569	1.37814	2.66287	3.40949	3.51058	4.31087	2.90447	2.93699	2.23142	2.92383
5	FBgn0052982	3.98029	3.58233	0.476697	0.488318	3.60347	3.68544	2.30644	2.62232	4.252	4.55839	2.12596	1.59144
8	FBgn0053056	4.46092	4.52322	6.26608	6.90509	4.20379	4.57859	4.23354	4.34096	4.17659	4.29761	3.7524	3.98027
5	FBgn0060296	4.91556	4.61663	0.63639	0.507927	5.60582	6.12891	3.93908	3.79116	5.49693	5.12486	3.51678	3.25527
3	FBgn0082598	5.06993	5.08277	4.63934	4.02977	5.50711	5.6838	5.22275	5.37995	5.15126	5.23758	4.7559	4.43726
1	FBgn0083969	3.67129	3.94402	2.78715	1.83236	4.29633	4.8675	3.83267	4.19712	4.98295	4.88569	3.66621	3.74399
1	FBgn0085423	4.75066	4.34381	4.49632	4.25151	5.51991	5.04325	5.04266	5.96105	5.53355	5.48887	5.00985	5.77134
1	FBgn0085442	4.68422	5.17483	5.03369	3.64445	4.52208	5.39654	4.88421	5.23868	5.07145	5.12654	4.93057	4.81898
5	FBgn0086347	6.28988	5.32139	1.33592	0.973835	5.50274	5.17146	5.43015	6.17184	6.41064	5.59634	4.67847	4.17793
1	FBgn0086655	1.16564	1.2993	0.464939	0.330276	1.4119	1.89921	1.8625	1.93223	1.61162	1.37704	1.67325	1.69213
8	FBgn0086676	5.38767	5.45151	7.52169	7.27347	5.73807	5.45575	6.47749	6.68298	6.56657	6.38701	5.6597	6.39629
5	FBgn0086708	7.65502	7.16985	2.99632	2.28875	6.79792	6.84734	6.94144	7.53443	7.45683	7.17199	6.35255	6.66513
5	FBgn0086711	4.42261	4.06199	0.412586	0.994842	3.01684	2.85769	1.35384	0.697325	3.90272	3.96536	1.79141	1.01002
1	FBgn0243512	5.14717	5.21904	3.20291	1.75874	4.95376	4.95394	5.14734	5.91684	5.22335	5.45461	4.87274	4.93351
1	FBgn0243516	3.52921	4.24379	3.40574	3.26061	3.62312	4.69967	4.03645	4.59083	4.25799	4.33134	3.52596	3.3694
5	FBgn0250785	6.01027	6.0345	3.86667	4.36773	5.6828	6.09907	6.01532	6.10939	5.6871	5.99857	5.50894	5.7145
5	FBgn0250869	5.53574	6.20985	1.46139	1.56213	5.32052	5.64581	6.03875	6.50372	5.45367	6.08649	5.23946	5.05763
8	FBgn0259682	4.31933	3.4679	8.10689	7.86143	4.34829	4.53333	5.06991	4.85999	5.2753	5.04518	4.3256	4.28432
3	FBgn0259938	5.93679	5.68538	5.49663	5.02278	5.34045	5.6712	5.6872	6.50935	5.1733	5.17755	4.64491	4.86821
7	FBgn0259977	5.97795	3.43424	0.457977	0.124622	2.96497	1.63495	1.53891	0.347232	4.53425	1.97778	0.956432	0.298284
5	FBgn0260499	1.20286	1.7497	0	0	0.664985	1.40029	0.187542	0.414725	1.38998	1.53154	0.928444	1.02314
5	FBgn0260632	6.09697	5.90688	1.33401	1.88036	5.09022	4.72203	4.347	4.5035	5.96823	5.17385	4.50992	4.62755
5	FBgn0260635	9.17458	8.26295	6.40757	7.07001	8.97784	8.01105	7.85734	7.99066	8.07073	7.22983	8.19944	7.87798
2	FBgn0260942	4.87328	4.53281	2.68079	3.04716	2.96351	2.18395	4.67517	4.24882	4.29091	3.94882	5.47494	5.92545
2	FBgn0261550	5.20597	5.49472	4.6421	4.79141	4.36722	4.95173	4.81622	5.2026	4.97341	5.22371	5.98658	5.91392
1	FBgn0261561	3.09623	2.7223	0.134512	0.0760569	1.88488	1.79272	3.76503	3.356	2.61796	2.48113	2.59079	1.8905
7	FBgn0261859	4.43657	5.08685	4.09316	4.39217	4.98452	5.65143	3.59045	4.18622	4.68809	4.43043	3.86561	4.11512
7	FBgn0261955	7.97265	8.62726	8.18236	6.60493	8.22611	8.41955	6.71	6.3145	7.93341	7.50795	6.12805	5.72767
5	FBgn0261990	7.98352	7.28998	2.69952	2.97293	8.87906	6.81932	5.36875	4.60008	8.03607	6.25531	6.91338	6.50982
2	FBgn0262106	0.589393	0.280851	0.572702	0.126554	0.857827	0.516411	4.33483	4.56753	1.02014	0.701873	4.81228	4.39924
5	FBgn0262107	6.06373	4.94455	0.867893	0.562424	7.17114	5.75863	2.73251	2.04061	5.14466	3.89838	2.7797	2.58536
2	FBgn0262699	2.97811	3.76459	2.34684	2.72422	3.84419	4.39194	4.09804	4.54248	3.4087	3.83768	4.58762	5.89424
6	FBgn0262975	3.37051	5.08275	5.36308	4.50243	5.13866	5.7661	5.41056	6.10497	5.22523	5.32226	4.80383	5.34514
1	FBgn0263077	4.26059	4.43937	4.21094	4.19087	5.00562	5.83967	5.74326	5.99842	4.75202	5.06043	3.89179	4.40619
2	FBgn0263106	5.86633	5.7418	6.0796	6.01556	5.82834	6.01849	6.80927	6.82961	6.23309	6.28523	6.96159	6.6354
5	FBgn0263118	5.06656	4.68384	0.134512	0.122888	3.51847	3.21312	1.79686	1.25132	4.75059	4.3365	2.39706	2.10228
2	FBgn0264253	8.79827	3.85738	8.15637	4.42833	9.60357	4.42714	10.3504	5.36933	9.77855	5.45999	15.0576	10.2065
3	FBgn0264821	2.87977	3.12785	2.72961	2.89127	2.87709	3.16802	2.67234	2.89635	2.49342	2.79855	1.9937	2.31453
2	FBgn0264979	9.09324	7.89761	7.65863	6.04407	8.6299	6.6501	11.7982	11.6081	8.66442	6.73486	12.9874	10.0424
1	FBgn0265003	5.12699	5.42265	3.8365	2.49108	5.43121	5.66157	5.4826	5.88772	5.74231	5.66418	5.20755	5.49172
8	FBgn0265137	7.11446	5.73015	7.39377	7.85439	6.98614	5.93196	6.99263	6.85232	6.45947	5.80783	6.9577	7.22871
5	FBgn0265784	5.19963	4.69436	3.00793	2.75569	5.08757	5.12169	4.60572	4.98947	5.09841	4.78355	4.59226	4.26244
5	FBgn0266376	8.26086	6.59794	2.62559	2.6177	7.74325	6.5016	7.40826	7.054	6.26709	4.95504	8.34421	8.34747
5	FBgn0266417	8.21562	8.20378	5.26938	5.50191	7.69114	7.46739	7.10851	7.12535	7.51695	7.04712	6.82534	6.38424
5	FBgn0266450	4.90093	5.69207	3.74491	2.66265	5.25865	6.15558	4.5534	4.36138	4.9658	5.04665	4.61372	4.34662
7	FBgn0266719	4.97873	5.0732	3.8448	2.14002	5.09405	5.19185	3.40567	3.67687	5.20908	5.32807	3.08341	2.75287
3	FBgn0267913	1.03855	1.95497	0.87628	1.69715	1.84714	2.4429	1.08919	1.82001	0.935345	1.96436	1.46656	1.81308
1	FBgn0284221	2.03017	2.37239	0.124871	0.278394	4.03189	4.71662	4.30816	4.43001	4.73513	4.95412	4.39484	4.08987
1	FBgn0286075	3.65308	3.41628	3.54348	2.35052	3.34923	3.38799	4.52292	4.39123	3.49077	3.57155	3.81041	3.63194

## Sheet: Table S5
Transcript	logFC	logCPM	F	PValue	FDR	Symbol
FBtr0304177	0.124309	3.87186	0.219737	0.643906	0.820435	mir-993-RA
FBtr0304183	0.122186	13.212	0.759157	0.393111	0.638319	mir-375-RA
FBtr0304185	-0.267824	6.36293	2.32075	0.142071	0.337675	mir-981-RA
FBtr0304193	-0.908875	2.49075	8.60108	0.00776381	0.0837199	mir-957-RA
FBtr0304199	-0.0617809	3.73458	0.0696572	0.939038	0.992662	mir-995-RA
FBtr0304200	0.425283	5.72808	4.99182	0.0360778	0.134472	mir-995-RB
FBtr0472783	0.0205136	3.06918	0.00613726	0.938274	0.992662	mir-970-RB
FBtr0304204	0.582813	7.69678	18.2105	0.000320962	0.0103397	mir-970-RA
FBtr0304241	-0.187768	3.23407	0.460331	0.504627	0.70734	mir-2279-RA
FBtr0472799	-0.901412	1.7462	5.64015	0.0268098	0.12219	mir-927-RB
FBtr0304255	-0.440739	3.29139	3.0635	0.094168	0.280447	mir-927-RA
FBtr0472809	0.213674	4.05535	0.818455	0.375547	0.628467	mir-929-RB
FBtr0304267	-2.00858	5.7318	4.78875	0.0684769	0.2202	mir-989-RA
FBtr0304278	-0.0858165	5.12845	0.188904	0.668113	0.83008	mir-987-RA
FBtr0472811	-2.21977	2.09025	10.2948	0.0081678	0.0837199	mir-994-RB
FBtr0304284	-1.23757	6.29775	5.75463	0.0487138	0.16998	mir-994-RA
FBtr0304293	0.163286	4.94104	0.486133	0.493045	0.70178	mir-991-RA
FBtr0472768	-0.363337	3.27253	0.13145	0.728617	0.854183	mir-958-RB
FBtr0304338	-0.0178204	6.32661	0.000725409	0.979334	0.992662	mir-958-RA
FBtr0472777	-0.00716291	4.78646	0.000912972	0.976171	0.992662	mir-965-RB
FBtr0304344	0.262875	6.30112	1.65782	0.211433	0.428087	mir-965-RA
FBtr0472782	0.339958	3.85491	2.11602	0.160049	0.36969	mir-969-RB
FBtr0472793	-0.851241	1.79	5.51074	0.0284224	0.122665	mir-980-RB
FBtr0304379	0.492958	2.92665	2.72547	0.113129	0.319883	mir-955-RA
FBtr0304415	-0.141874	3.726	0.329418	0.571892	0.788153	mir-1001-RA
FBtr0304426	-0.261214	9.5057	0.190866	0.676565	0.834261	mir-956-RA
FBtr0472803	-0.0413477	7.76724	0.0843085	0.774292	0.881833	mir-988-RB
FBtr0304447	-0.00642227	6.37681	0.00157304	0.968725	0.992662	mir-988-RA
FBtr0472762	-0.260273	2.59727	0.684587	0.417	0.650051	mir-954-RB
FBtr0304451	0.157047	2.31695	0.217828	0.645342	0.820435	mir-954-RA
FBtr0304480	0.0528733	10.5145	0.093202	0.763049	0.875105	mir-986-RA
FBtr0304482	0.115361	2.21043	0.102901	0.751438	0.874013	mir-966-RA
FBtr0304486	-0.171112	4.91418	0.777862	0.387442	0.635405	mir-1000-RA
FBtr0472813	0.371099	2.69394	1.2617	0.273579	0.509852	mir-252-RB
FBtr0304494	-0.151219	7.38856	0.782982	0.385911	0.635405	mir-252-RA
FBtr0304511	-0.141668	12.3843	0.64952	0.429011	0.657549	mir-999-RA
FBtr0304529	0.850762	1.97399	2.89463	0.103133	0.296734	mir-982-RA
FBtr0304170	0.408983	8.93319	6.27723	0.0202271	0.114388	mir-13b-1-RA
FBtr0304175	0.714322	7.03524	17.6619	0.000375678	0.0103397	mir-282-RA
FBtr0304179	-0.0220306	14.0355	0.0263578	0.872529	0.966856	mir-31b-RA
FBtr0304181	0.188773	11.1867	0.745912	0.402144	0.640307	mir-7-RA
FBtr0304187	-0.333828	9.25212	5.63648	0.0268542	0.12219	mir-263b-RA
FBtr0304195	-0.138676	2.11957	0.122997	0.729181	0.854183	mir-3-RA
FBtr0472710	-0.60496	8.41184	17.1091	0.000441329	0.0103397	mir-9a-RB
FBtr0304197	-0.000689178	15.4305	3.20316e-05	0.995536	0.996488	mir-9a-RA
FBtr0304202	-0.228155	10.9038	1.77782	0.196219	0.412562	mir-2b-1-RA
FBtr0472702	-0.319183	4.0914	2.00768	0.170673	0.388756	mir-2a-1-RB
FBtr0304216	-0.221332	10.9402	1.66485	0.210503	0.428087	mir-2a-1-RA
FBtr0472759	-0.445964	10.9928	7.22999	0.0134918	0.098786	mir-317-RB
FBtr0304218	-0.330889	13.2492	3.76779	0.0653205	0.214251	mir-317-RA
FBtr0472824	-0.443767	6.49592	7.16629	0.0138541	0.098786	mir-1012-RB
FBtr0304222	0.156305	6.83722	0.990225	0.330633	0.576849	mir-1012-RA
FBtr0304226	0.320627	7.9133	5.57832	0.0275672	0.12219	mir-276b-RA
FBtr0304227	0.0260707	9.7753	0.0276126	0.869558	0.966856	mir-276b-RB
FBtr0304229	-0.0702921	7.40574	0.242694	0.627205	0.809934	mir-1010-RA
FBtr0472728	0.122129	9.68631	0.626571	0.437166	0.662235	mir-284-RB
FBtr0304231	-0.193744	7.37256	1.94725	0.176972	0.397581	mir-284-RA
FBtr0304248	-0.0976635	10.0557	0.149092	0.706893	0.848014	mir-306-RA
FBtr0472764	0.00110078	3.8072	1.98281e-05	0.996488	0.996488	mir-190-RB
FBtr0304251	0.0649933	9.44111	0.196325	0.66208	0.83008	mir-190-RA
FBtr0304253	-0.00758551	6.77207	0.00152842	0.969171	0.992662	mir-92b-RA
FBtr0304273	0.576177	4.15002	5.07598	0.0346922	0.134472	mir-184-RA
FBtr0304274	-0.387793	12.9826	7.54517	0.011847	0.0925194	mir-184-RB
FBtr0304276	-0.165595	2.16175	0.193832	0.664091	0.83008	mir-1004-RA
FBtr0472725	0.555503	5.37334	6.44985	0.01877	0.114388	mir-33-RB
FBtr0304280	-0.0861348	12.2792	0.286774	0.59773	0.795139	mir-33-RA
FBtr0472712	-0.166906	5.14862	0.675225	0.420155	0.650051	mir-12-RB
FBtr0304289	0.380308	12.0433	6.73377	0.0166209	0.109033	mir-12-RA
FBtr0304291	-1.19759	4.5655	10.9977	0.00673479	0.0788932	mir-314-RA
FBtr0304297	-0.266217	10.7508	2.33293	0.141079	0.337675	mir-2c-RA
FBtr0304312	0.0264668	3.93378	0.00760424	0.931309	0.992662	mir-311-RA
FBtr0472722	-0.972936	8.68732	47.0976	7.26075e-07	5.95382e-05	mir-278-RB
FBtr0304316	0.352506	13.7232	1.48766	0.256323	0.488802	mir-278-RA
FBtr0472812	0.184795	6.02109	1.15217	0.294864	0.531402	mir-996-RB
FBtr0304320	-0.0757014	5.97222	0.151023	0.701339	0.848014	mir-996-RA
FBtr0472814	0.0413569	6.65941	0.0615748	0.806352	0.905766	mir-998-RB
FBtr0304322	-0.156777	4.77813	0.577002	0.455647	0.673208	mir-998-RA
FBtr0472746	-0.523558	6.92586	11.5128	0.00264562	0.0482091	mir-let7-RB
FBtr0304324	0.0983737	13.6696	0.534	0.472731	0.689853	mir-let7-RA
FBtr0472749	-0.0313761	3.42047	0.00848762	0.927541	0.992662	mir-308-RB
FBtr0304330	-0.458117	4.11625	3.17796	0.0886067	0.269102	mir-5-RA
FBtr0472742	-0.0997354	6.20459	0.286593	0.597845	0.795139	mir-304-RB
FBtr0304332	-0.480784	10.2423	2.04309	0.192403	0.409793	mir-304-RA
FBtr0304334	0.103111	5.40516	0.280539	0.601715	0.795139	mir-6-2-RA
FBtr0472719	0.528525	4.83613	5.74462	0.0255827	0.12219	mir-92a-RB
FBtr0304336	0.187731	4.1548	0.607364	0.444182	0.662235	mir-92a-RA
FBtr0472822	0.487485	1.94847	1.27369	0.271374	0.509852	mir-1008-RB
FBtr0472745	-0.620572	5.97049	10.5782	0.00369006	0.0504308	mir-9b-RB
FBtr0304346	0.121159	12.1323	0.735376	0.400499	0.640307	mir-9b-RA
FBtr0472750	0.0766853	4.59794	0.136337	0.715521	0.85033	mir-31a-RB
FBtr0304354	-0.00347866	14.0626	0.000657747	0.979773	0.992662	mir-31a-RA
FBtr0472758	0.362294	6.33936	4.459	0.0464464	0.165592	mir-316-RB
FBtr0304356	0.0426728	11.0287	0.0778783	0.782831	0.885408	mir-316-RA
FBtr0304358	0.0993826	5.44766	0.273853	0.606051	0.795139	mir-6-3-RA
FBtr0472721	-0.582807	8.67714	18.4774	0.000297554	0.0103397	mir-277-RB
FBtr0304362	0.243094	13.7294	2.68896	0.115434	0.320867	mir-277-RA
FBtr0304368	-1.4187	7.3123	7.09112	0.0349876	0.134472	mir-318-RA
FBtr0309746	-0.178307	4.3371	0.715595	0.406806	0.641501	mir-13b-2-RB
FBtr0304370	0.409188	8.93339	6.28566	0.0201531	0.114388	mir-13b-2-RA
FBtr0304381	-0.285079	11.002	3.44955	0.0768656	0.242422	mir-10-RA
FBtr0304382	0.221849	11.0099	1.61021	0.217878	0.435757	mir-10-RB
FBtr0472727	0.0074444	6.19049	0.00180751	0.966476	0.992662	mir-283-RB
FBtr0304388	-0.00424408	11.358	0.000819123	0.977428	0.992662	mir-283-RA
FBtr0304390	-0.441996	2.7416	1.53266	0.228914	0.452312	mir-1016-RA
FBtr0472737	-0.465853	3.0602	2.63089	0.119214	0.325851	mir-87-RB
FBtr0304395	-0.389679	8.83821	7.05532	0.0145116	0.0991625	mir-87-RA
FBtr0304397	0.393101	8.90777	5.85474	0.0243569	0.12219	mir-13a-RA
FBtr0304399	-0.248666	12.1291	3.03213	0.0957623	0.280447	mir-9c-RA
FBtr0304403	-0.345803	6.23563	3.86026	0.0623483	0.208676	mir-1003-RA
FBtr0472709	-0.240183	10.6171	2.52949	0.126171	0.328318	mir-8-RB
FBtr0304405	0.394759	14.8604	8.20976	0.00905983	0.0870053	mir-8-RA
FBtr0304411	0.250489	2.72533	0.526197	0.475945	0.689853	mir-210-RA
FBtr0472711	0.439146	8.31057	9.6145	0.00526468	0.066416	mir-11-RB
FBtr0304413	0.17249	14.7841	1.89148	0.18304	0.403019	mir-11-RA
FBtr0304417	-0.912237	2.41443	7.57092	0.0117228	0.0925194	mir-1009-RA
FBtr0304419	0.235378	4.23105	0.77048	0.980556	0.992662	mir-310-RA
FBtr0304421	0.54569	6.50298	8.07785	0.00954937	0.0870053	mir-274-RA
FBtr0304428	-1.22794	7.42287	49.5098	4.95876e-07	5.95382e-05	mir-1006-RA
FBtr0304445	-0.592012	4.6501	7.57888	0.0116847	0.0925194	mir-286-RA
FBtr0304453	-0.274841	6.4276	2.48593	0.129307	0.328318	mir-1013-RA
FBtr0304455	-0.354032	7.33512	5.00726	0.0358189	0.134472	mir-133-RA
FBtr0304457	-0.0798166	6.63042	0.264274	0.612384	0.797072	mir-137-RA
FBtr0472715	0.227731	9.38167	2.33493	0.140918	0.337675	mir-14-RB
FBtr0304459	0.313751	16.0757	5.272	0.0316909	0.129933	mir-14-RA
FBtr0304463	-0.127496	12.2295	0.825401	0.373566	0.628467	mir-279-RA
FBtr0309745	-0.126987	7.94011	0.926756	0.346292	0.597809	mir-2b-2-RB
FBtr0304465	-0.234649	10.91	1.87434	0.184956	0.403019	mir-2b-2-RA
FBtr0472754	-0.174975	2.31963	0.243567	0.705624	0.848014	mir-312-RB
FBtr0304467	-0.893316	4.5411	10.8876	0.003301	0.049215	mir-312-RA
FBtr0472739	0.323123	9.78508	4.88342	0.0379553	0.138326	mir-ban-RB
FBtr0304469	0.111069	15.9116	0.520561	0.479532	0.689853	mir-ban-RA
FBtr0472731	-0.297977	3.18646	1.19013	0.287244	0.523423	mir-79-RB
FBtr0304471	-0.0632468	5.32689	0.0959646	0.759676	0.875105	mir-79-RA
FBtr0472718	0.725235	6.64394	17.2188	0.000427367	0.0103397	mir-275-RB
FBtr0304473	0.445405	10.327	6.32564	0.0198062	0.114388	mir-275-RA
FBtr0304484	0.174925	2.80275	0.321177	0.576705	0.788163	mir-1007-RA
FBtr0472701	-0.326304	2.93703	1.05495	0.315661	0.556649	mir-1-RB
FBtr0304488	-0.36239	18.227	12.5056	0.00187996	0.0385391	mir-1-RA
FBtr0472747	0.350014	7.01439	5.4053	0.0298168	0.125383	mir-125-RB
FBtr0304492	0.170274	12.1892	1.41341	0.247312	0.477167	mir-125-RA
FBtr0304496	-0.442249	3.9317	1.27575	0.282346	0.520278	mir-1015-RA
FBtr0472743	-0.105579	10.1287	0.478594	0.496381	0.70178	mir-305-RB
FBtr0304498	0.335	13.1335	3.46427	0.0787311	0.243621	mir-305-RA
FBtr0472729	-0.0656938	11.1026	0.143601	0.708402	0.848014	mir-34-RB
FBtr0304500	0.33405	15.9155	5.90378	0.0238323	0.12219	mir-34-RA
FBtr0309747	0.200832	5.82619	0.627374	0.44113	0.662235	mir-2a-2-RB
FBtr0304505	-0.226837	10.9298	1.74674	0.200024	0.41524	mir-2a-2-RA
FBtr0472734	0.193495	4.41424	0.885071	0.357151	0.610133	mir-100-RB
FBtr0304524	0.0160469	12.0501	0.013873	0.90732	0.992662	mir-100-RA
FBtr0304531	0.103203	5.40549	0.281106	0.60135	0.795139	mir-6-1-RA
FBtr0472716	-0.617944	6.51152	10.983	0.00319042	0.049215	mir-bft-RB
FBtr0304301	0.203654	15.3632	2.35001	0.139704	0.337675	mir-bft-RA
FBtr0309584	0.616594	1.93015	2.55247	0.124553	0.328318	mir-4976-RA
FBtr0309593	0.0314265	2.49683	0.00837831	0.927907	0.992662	mir-4969-RA
FBtr0309635	0.256525	4.5361	1.50681	0.23275	0.454416	mir-4951-RA
FBtr0309696	-0.128331	4.27141	0.360727	0.554312	0.7704	mir-2535b-RA
FBtr0309630	-0.394828	2.06285	1.08161	0.309764	0.552189	mir-3641-RB
FBtr0304432	0.320755	7.91338	5.5842	0.0274941	0.12219	mir-276a-RA
FBtr0304433	0.183244	17.2939	2.27777	0.145635	0.341202	mir-276a-RB
FBtr0472930	0.373896	3.38041	1.85835	0.186765	0.403019	mir-11182-RA
FBtr0304286	-0.746701	3.59146	5.73776	0.0256613	0.12219	mir-281-1-RA
FBtr0304287	-0.280385	9.89772	2.5145	0.12724	0.328318	mir-281-1-RB
FBtr0304376	-0.33086	7.43342	3.96128	0.0592761	0.202527	mir-281-2-RA
FBtr0304377	-0.278296	9.89942	2.47476	0.130126	0.328318	mir-281-2-RB

## Sheet: Table S6
Transcript	logFC	logCPM	F	PValue	FDR	Symbol
FBtr0304177	0.366051	3.87186	1.95031	0.176647	0.812238	mir-993-RA
FBtr0304183	0.0787519	13.212	0.293456	0.593522	0.988956	mir-375-RA
FBtr0304185	-0.0826928	6.36293	0.2037	0.65622	0.988956	mir-981-RA
FBtr0304193	-0.188406	2.49075	0.442582	0.512874	0.988956	mir-957-RA
FBtr0304199	0.0292321	3.73458	0.0173722	0.896352	0.988956	mir-995-RA
FBtr0304200	-0.0668477	5.72808	0.12914	0.722792	0.988956	mir-995-RB
FBtr0472783	0.0175088	3.06918	0.00479987	0.945399	0.988956	mir-970-RB
FBtr0304204	-0.0757041	7.69678	0.286648	0.59781	0.988956	mir-970-RA
FBtr0304241	0.0729237	3.23407	0.0747235	0.787159	0.988956	mir-2279-RA
FBtr0472799	-0.778493	1.7462	5.22925	0.0323196	0.252401	mir-927-RB
FBtr0304255	0.422149	3.29139	2.88464	0.103694	0.629843	mir-927-RA
FBtr0472809	-0.223609	4.05535	0.956193	0.338902	0.958276	mir-929-RB
FBtr0304267	-0.0427042	5.7318	0.00288488	0.958805	0.988956	mir-989-RA
FBtr0304278	-0.0619606	5.12845	0.097463	0.75787	0.988956	mir-987-RA
FBtr0472811	0.422857	2.09025	0.485719	0.50008	0.988956	mir-994-RB
FBtr0304284	0.645799	6.29775	1.93683	0.208012	0.812238	mir-994-RA
FBtr0304293	-0.0800228	4.94104	0.121514	0.730751	0.988956	mir-991-RA
FBtr0472768	-0.0654198	3.27253	0.00367906	0.953485	0.988956	mir-958-RB
FBtr0304338	-0.254879	6.32661	0.135286	0.724882	0.988956	mir-958-RA
FBtr0472777	0.65872	4.78646	6.78323	0.0162753	0.168605	mir-965-RB
FBtr0304344	-0.416831	6.30112	3.88884	0.061461	0.419983	mir-965-RA
FBtr0472782	0.0736739	3.85491	0.110539	0.742715	0.988956	mir-969-RB
FBtr0472793	-0.565104	1.79	2.60898	0.120678	0.665966	mir-980-RB
FBtr0304379	0.046714	2.92665	0.0262005	0.872906	0.988956	mir-955-RA
FBtr0304415	-0.0972158	3.726	0.171634	0.682722	0.988956	mir-1001-RA
FBtr0304426	-0.101094	9.5057	0.0211677	0.888801	0.988956	mir-956-RA
FBtr0472803	0.126725	7.76724	0.731428	0.401746	0.988956	mir-988-RB
FBtr0304447	-0.182463	6.37681	1.24872	0.275993	0.870439	mir-988-RA
FBtr0472762	-0.54042	2.59727	3.74476	0.0660859	0.433524	mir-954-RB
FBtr0304451	-0.0165858	2.31695	0.00306686	0.956342	0.988956	mir-954-RA
FBtr0304480	0.0644793	10.5145	0.127465	0.724516	0.988956	mir-986-RA
FBtr0304482	0.45043	2.21043	1.86315	0.18622	0.812238	mir-966-RA
FBtr0304486	-0.747462	4.91418	16.5537	0.00052018	0.0515344	mir-1000-RA
FBtr0472813	-0.125679	2.69394	0.161592	0.691619	0.988956	mir-252-RB
FBtr0304494	-0.525429	7.38856	9.18041	0.00620574	0.124789	mir-252-RA
FBtr0304511	0.0362722	12.3843	0.0378526	0.847546	0.988956	mir-999-RA
FBtr0304529	0.0749054	1.97399	0.0371292	0.848991	0.988956	mir-982-RA
FBtr0304170	-0.454798	8.93319	7.3915	0.0126193	0.160591	mir-13b-1-RA
FBtr0304175	-0.444662	7.03524	6.15826	0.0213049	0.194111	mir-282-RA
FBtr0304179	0.0328314	14.0355	0.0518917	0.821932	0.988956	mir-31b-RA
FBtr0304181	0.0910572	11.1867	0.152147	0.702287	0.988956	mir-7-RA
FBtr0304187	0.0939261	9.25212	0.402145	0.532599	0.988956	mir-263b-RA
FBtr0304195	0.00825048	2.11957	0.000556466	0.981395	0.99701	mir-3-RA
FBtr0472710	-0.594443	8.41184	15.9255	0.000628468	0.0515344	mir-9a-RB
FBtr0304197	0.00771654	15.4305	0.00365054	0.952373	0.988956	mir-9a-RA
FBtr0304202	-0.584889	10.9038	11.187	0.00296721	0.0695174	mir-2b-1-RA
FBtr0472702	-0.293863	4.0914	1.72221	0.203094	0.812238	mir-2a-1-RB
FBtr0304216	-0.592739	10.9402	11.4521	0.00270244	0.0695174	mir-2a-1-RA
FBtr0472759	0.183126	10.9928	1.08348	0.309357	0.922336	mir-317-RB
FBtr0304218	-0.36844	13.2492	4.03756	0.0570706	0.406938	mir-317-RA
FBtr0472824	0.18025	6.49592	1.11959	0.301621	0.920995	mir-1012-RB
FBtr0304222	-0.417915	6.83722	6.90341	0.0154685	0.168605	mir-1012-RA
FBtr0304226	-0.00928387	7.9133	0.00412046	0.949405	0.988956	mir-276b-RA
FBtr0304227	0.154867	9.7753	0.885672	0.356991	0.9727	mir-276b-RB
FBtr0304229	0.0637566	7.40574	0.186679	0.66995	0.988956	mir-1010-RA
FBtr0472728	0.0433931	9.68631	0.0686	0.795851	0.988956	mir-284-RB
FBtr0304231	-0.363007	7.37256	6.3338	0.0197361	0.190395	mir-284-RA
FBtr0304248	0.0266327	10.0557	0.00871347	0.927336	0.988956	mir-306-RA
FBtr0472764	-0.118101	3.8072	0.24979	0.622243	0.988956	mir-190-RB
FBtr0304251	-0.0662701	9.44111	0.177687	0.677506	0.988956	mir-190-RA
FBtr0304253	-0.0815453	6.77207	0.187621	0.669171	0.988956	mir-92b-RA
FBtr0304273	-0.311622	4.15002	1.72682	0.202512	0.812238	mir-184-RA
FBtr0304274	-0.0462333	12.9826	0.0986814	0.756412	0.988956	mir-184-RB
FBtr0304276	-0.15471	2.16175	0.214328	0.647996	0.988956	mir-1004-RA
FBtr0472725	-0.0452968	5.37334	0.0405497	0.842282	0.988956	mir-33-RB
FBtr0304280	-0.0410842	12.2792	0.0552266	0.816405	0.988956	mir-33-RA
FBtr0472712	-0.516409	5.14862	6.75819	0.0164493	0.168605	mir-12-RB
FBtr0304289	-0.197093	12.0433	1.52643	0.229831	0.839354	mir-12-RA
FBtr0304291	-0.361815	4.5655	1.10702	0.314944	0.922336	mir-314-RA
FBtr0304297	-0.600187	10.7508	11.4318	0.00272181	0.0695174	mir-2c-RA
FBtr0304312	-0.0196352	3.93378	0.00621114	0.937904	0.988956	mir-311-RA
FBtr0472722	-0.054236	8.68732	0.134337	0.717519	0.988956	mir-278-RB
FBtr0304316	-0.012371	13.7232	0.00182392	0.966951	0.991125	mir-278-RA
FBtr0472812	0.00130643	6.02109	5.53571e-05	0.994131	0.99701	mir-996-RB
FBtr0304320	-0.232136	5.97222	1.33176	0.261019	0.839354	mir-996-RA
FBtr0472814	0.198136	6.65941	1.33489	0.260476	0.839354	mir-998-RB
FBtr0304322	-0.0795915	4.77813	0.14685	0.705285	0.988956	mir-998-RA
FBtr0472746	-0.089908	6.92586	0.330084	0.571506	0.988956	mir-let7-RB
FBtr0304324	0.0917415	13.6696	0.418856	0.524283	0.988956	mir-let7-RA
FBtr0472749	-0.89598	3.42047	9.1526	0.00684817	0.124789	mir-308-RB
FBtr0304330	0.00421646	4.11625	0.00029828	0.986378	0.99701	mir-5-RA
FBtr0472742	-0.0568314	6.20459	0.0855088	0.772738	0.988956	mir-304-RB
FBtr0304332	-0.261939	10.2423	0.475754	0.510711	0.988956	mir-304-RA
FBtr0304334	0.0505209	5.40516	0.069868	0.794018	0.988956	mir-6-2-RA
FBtr0472719	0.159471	4.83613	0.510328	0.482596	0.988956	mir-92a-RB
FBtr0304336	-0.108813	4.1548	0.239529	0.629447	0.988956	mir-92a-RA
FBtr0472822	-0.221337	1.94847	0.355249	0.557311	0.988956	mir-1008-RB
FBtr0472745	0.119099	5.97049	0.348725	0.560924	0.988956	mir-9b-RB
FBtr0304346	-0.000570098	12.1323	1.43743e-05	0.99701	0.99701	mir-9b-RA
FBtr0472750	-0.179457	4.59794	0.777642	0.387508	0.988956	mir-31a-RB
FBtr0304354	0.0335773	14.0626	0.0542498	0.818005	0.988956	mir-31a-RA
FBtr0472758	-0.221197	6.33936	1.50878	0.232455	0.839354	mir-316-RB
FBtr0304356	-0.254064	11.0287	2.59206	0.121823	0.665966	mir-316-RA
FBtr0304358	0.0533997	5.44766	0.0819619	0.777366	0.988956	mir-6-3-RA
FBtr0472721	0.187473	8.67714	1.72416	0.202848	0.812238	mir-277-RB
FBtr0304362	0.0298761	13.7294	0.0330949	0.857331	0.988956	mir-277-RA
FBtr0304368	0.424189	7.3123	0.713801	0.428493	0.988956	mir-318-RA
FBtr0309746	-0.258905	4.3371	1.59419	0.220102	0.839354	mir-13b-2-RB
FBtr0304370	-0.454077	8.93339	7.37037	0.0127298	0.160591	mir-13b-2-RA
FBtr0304381	-0.0217826	11.002	0.0181161	0.894169	0.988956	mir-10-RA
FBtr0304382	0.0972373	11.0099	0.259394	0.615667	0.988956	mir-10-RB
FBtr0472727	-0.0107709	6.19049	0.00362515	0.952539	0.988956	mir-283-RB
FBtr0304388	0.035606	11.358	0.0509857	0.823466	0.988956	mir-283-RA
FBtr0304390	-0.137883	2.7416	0.178771	0.676584	0.988956	mir-1016-RA
FBtr0472737	0.0859428	3.0602	0.0970644	0.758349	0.988956	mir-87-RB
FBtr0304395	-0.243528	8.83821	2.51042	0.127533	0.674688	mir-87-RA
FBtr0304397	-0.458428	8.90777	7.58447	0.011658	0.160591	mir-13a-RA
FBtr0304399	-0.0344726	12.1291	0.0529739	0.820118	0.988956	mir-9c-RA
FBtr0304403	-0.0797471	6.23563	0.202324	0.657303	0.988956	mir-1003-RA
FBtr0472709	0.191894	10.6171	1.41988	0.246267	0.839354	mir-8-RB
FBtr0304405	-0.116759	14.8604	0.598463	0.447494	0.988956	mir-8-RA
FBtr0304411	0.191842	2.72533	0.319	0.57799	0.988956	mir-210-RA
FBtr0472711	0.0736463	8.31057	0.246535	0.624508	0.988956	mir-11-RB
FBtr0304413	0.314766	14.7841	5.57423	0.0276181	0.238387	mir-11-RA
FBtr0304417	-0.426106	2.41443	2.1267	0.159046	0.767164	mir-1009-RA
FBtr0304419	0.145952	4.23105	0.41375	0.526798	0.988956	mir-310-RA
FBtr0304421	0.189523	6.50298	0.815858	0.376292	0.979553	mir-274-RA
FBtr0304428	-0.486794	7.42287	7.56651	0.0117439	0.160591	mir-1006-RA
FBtr0304445	-0.0354859	4.6501	0.0289812	0.866396	0.988956	mir-286-RA
FBtr0304453	-0.0742417	6.4276	0.174051	0.680626	0.988956	mir-1013-RA
FBtr0304455	-0.168305	7.33512	0.98603	0.331637	0.954183	mir-133-RA
FBtr0304457	0.0671195	6.63042	0.171814	0.682565	0.988956	mir-137-RA
FBtr0472715	-0.0403498	9.38167	0.0649295	0.801262	0.988956	mir-14-RB
FBtr0304459	0.309427	16.0757	4.55677	0.0443148	0.330346	mir-14-RA
FBtr0304463	-0.00877464	12.2295	0.00348673	0.953453	0.988956	mir-279-RA
FBtr0309745	-0.16442	7.94011	1.39419	0.250454	0.839354	mir-2b-2-RB
FBtr0304465	-0.589103	10.91	11.3219	0.00282907	0.0695174	mir-2b-2-RA
FBtr0472754	0.205426	2.31963	0.451608	0.50865	0.988956	mir-312-RB
FBtr0304467	0.0464861	4.5411	0.0398496	0.84363	0.988956	mir-312-RA
FBtr0472739	0.0836799	9.78508	0.289984	0.595701	0.988956	mir-ban-RB
FBtr0304469	-0.0539959	15.9116	0.100285	0.754998	0.988956	mir-ban-RA
FBtr0472731	-0.337133	3.18646	1.44053	0.242967	0.839354	mir-79-RB
FBtr0304471	-0.208818	5.32689	1.11186	0.303254	0.920995	mir-79-RA
FBtr0472718	0.21275	6.64394	1.33353	0.260711	0.839354	mir-275-RB
FBtr0304473	0.249477	10.327	1.80546	0.192909	0.812238	mir-275-RA
FBtr0304484	-0.0315234	2.80275	0.0122704	0.912813	0.988956	mir-1007-RA
FBtr0472701	0.121045	2.93703	0.157032	0.695765	0.988956	mir-1-RB
FBtr0304488	-0.068828	18.227	0.404801	0.531261	0.988956	mir-1-RA
FBtr0472747	0.12456	7.01439	0.641268	0.431915	0.988956	mir-125-RB
FBtr0304492	0.0404981	12.1892	0.0693338	0.794788	0.988956	mir-125-RA
FBtr0304496	0.0701872	3.9317	0.0355204	0.853887	0.988956	mir-1015-RA
FBtr0472743	0.0795214	10.1287	0.236497	0.631613	0.988956	mir-305-RB
FBtr0304498	-0.118357	13.1335	0.352224	0.560068	0.988956	mir-305-RA
FBtr0472729	-0.112975	11.1026	0.407183	0.530066	0.988956	mir-34-RB
FBtr0304500	0.218099	15.9155	2.33036	0.141288	0.702157	mir-34-RA
FBtr0309747	-0.419707	5.82619	2.46245	0.138231	0.702157	mir-2a-2-RB
FBtr0304505	-0.595275	10.9298	11.5437	0.00261715	0.0695174	mir-2a-2-RA
FBtr0472734	-0.0281994	4.41424	0.0198242	0.889325	0.988956	mir-100-RB
FBtr0304524	-0.0133424	12.0501	0.0083747	0.927922	0.988956	mir-100-RA
FBtr0304531	0.0463549	5.40549	0.0588493	0.810598	0.988956	mir-6-1-RA
FBtr0472716	-0.0159355	6.51152	0.00671132	0.935458	0.988956	mir-bft-RB
FBtr0304301	0.12998	15.3632	0.836474	0.370438	0.979553	mir-bft-RA
FBtr0309584	-0.169599	1.93015	0.229431	0.636728	0.988956	mir-4976-RA
FBtr0309593	0.130586	2.49683	0.192101	0.665497	0.988956	mir-4969-RA
FBtr0309635	0.165422	4.5361	0.673735	0.42066	0.988956	mir-4951-RA
FBtr0309696	-0.479661	4.27141	5.28834	0.0314542	0.252401	mir-2535b-RA
FBtr0309630	0.0665329	2.06285	0.0351862	0.852945	0.988956	mir-3641-RB
FBtr0304432	-0.00962289	7.91338	0.00442826	0.947552	0.988956	mir-276a-RA
FBtr0304433	0.209138	17.2939	2.67227	0.116505	0.665966	mir-276a-RB
FBtr0472930	0.143222	3.38041	0.295764	0.592083	0.988956	mir-11182-RA
FBtr0304286	-0.380955	3.59146	1.84535	0.188252	0.812238	mir-281-1-RA
FBtr0304287	-0.173176	9.89772	0.873808	0.360169	0.9727	mir-281-1-RB
FBtr0304376	-0.297966	7.43342	3.10351	0.0921794	0.581439	mir-281-2-RA
FBtr0304377	-0.172692	9.89942	0.867787	0.361797	0.9727	mir-281-2-RB

## Sheet: Table S7
ID	Description	GeneRatio	BgRatio	pvalue	p.adjust	qvalue	geneID	Count
GO:0007610	behavior	20/110	462/7861	5.03103e-06	0.00775282	0.00637088	moody/CrebB/Pino/vri/CenG1A/mol/Gadd45/scb/Sema5c/Vrp1/pain/ple/Rac2/aay/Gbs-70E/spin/Spn27A/krz/qvr/CG5541	20
GO:0007424	open tracheal system development	13/110	231/7861	1.84141e-05	0.0106364	0.00874044	bark/ft/vri/dia/vari/jing/Wnt2/scb/Mmp1/sty/ple/Rac2/sr	13
GO:0018958	phenol-containing compound metabolic process	7/110	63/7861	2.51672e-05	0.0106364	0.00874044	dl/dia/ple/Rac2/Sp7/RhoL/Spn27A	7
GO:0060541	respiratory system development	13/110	240/7861	2.7609e-05	0.0106364	0.00874044	bark/ft/vri/dia/vari/jing/Wnt2/scb/Mmp1/sty/ple/Rac2/sr	13
GO:0035006	melanization defense response	6/110	48/7861	4.98176e-05	0.013423	0.0110304	dl/dia/Rac2/Sp7/RhoL/Spn27A	6
GO:0006582	melanin metabolic process	6/110	51/7861	7.06653e-05	0.013423	0.0110304	dl/dia/Rac2/Sp7/RhoL/Spn27A	6
GO:0048149	behavioral response to ethanol	6/110	51/7861	7.06653e-05	0.013423	0.0110304	moody/scb/Vrp1/aay/Gbs-70E/Spn27A	6
GO:0035001	dorsal trunk growth, open tracheal system	3/110	7861-07-01	8.95833e-05	0.013423	0.0110304	vari/scb/Mmp1	3
GO:0048646	anatomical structure formation involved in morphogenesis	18/110	481/7861	0.000108999	0.013423	0.0110304	rst/Act5C/Cdc7/B-H2/ft/yuri/dia/shn/ena/cpa/Vrp1/Mmp1/Rac2/Past1/Pak3/lmd/Syx1A/chb	18
GO:0019748	secondary metabolic process	7/110	80/7861	0.000118889	0.013423	0.0110304	dl/dia/Rac2/Sp7/RhoL/bond/Spn27A	7
GO:0000768	syncytium formation by plasma membrane fusion	5/110	36/7861	0.000130659	0.013423	0.0110304	rst/Vrp1/Rac2/Pak3/lmd	5
GO:0006949	syncytium formation	5/110	36/7861	0.000130659	0.013423	0.0110304	rst/Vrp1/Rac2/Pak3/lmd	5
GO:0007520	myoblast fusion	5/110	36/7861	0.000130659	0.013423	0.0110304	rst/Vrp1/Rac2/Pak3/lmd	5
GO:0014902	myotube differentiation	5/110	36/7861	0.000130659	0.013423	0.0110304	rst/Vrp1/Rac2/Pak3/lmd	5
GO:0140253	cell-cell fusion	5/110	36/7861	0.000130659	0.013423	0.0110304	rst/Vrp1/Rac2/Pak3/lmd	5
GO:0007389	pattern specification process	17/110	459/7861	0.000195997	0.0187358	0.0153961	B-H2/ft/Myo31DF/dl/jing/shn/ena/TBCB/sty/corto/Past1/loco/cnc/Syx1A/cwo/Spn27A/MFS14	17
GO:0097305	response to alcohol	8/110	116/7861	0.000206689	0.0187358	0.0153961	moody/Kr-h1/scb/Vrp1/aay/Gbs-70E/Eip75B/Spn27A	8
GO:0045471	response to ethanol	6/110	64/7861	0.000253897	0.0217364	0.0178618	moody/scb/Vrp1/aay/Gbs-70E/Spn27A	6
GO:0051093	negative regulation of developmental process	10/110	187/7861	0.000272373	0.0220908	0.0181531	ex/ft/Kr-h1/shn/chn/scb/Sema5c/ena/sty/Diap1	10
GO:0048569	post-embryonic animal organ development	16/110	437/7861	0.000350431	0.0269051	0.0221093	B-H2/ft/vri/Myo31DF/jing/shn/chn/scb/Mmp1/sty/akirin/Diap1/corto/Past1/RhoGAP92B/Pcyt1	16
GO:0001700	embryonic development via the syncytial blastoderm	9/110	160/7861	0.000384109	0.0269051	0.0221093	Cdc7/dia/shn/chn/scb/Sema5c/ena/Rac2/sr	9
GO:0007015	actin filament organization	9/110	160/7861	0.000384109	0.0269051	0.0221093	Fim/Myo31DF/dia/ena/cpa/Vrp1/Rac2/Pak3/RhoGAP92B	9
GO:0009790	embryo development	17/110	491/7861	0.000433152	0.0287547	0.0236292	Cdc7/dia/jing/shn/chn/scb/Sema5c/ena/Mmp1/Rac2/RhoL/sr/loco/cnc/Syx1A/chb/luna	17
GO:0061061	muscle structure development	10/110	199/7861	0.000447835	0.0287547	0.0236292	rst/Wnt2/chn/Vrp1/sty/akirin/Rac2/Pak3/sr/lmd	10
GO:0045087	innate immune response	9/110	168/7861	0.000549138	0.0338488	0.0278153	Tep2/dl/dia/akirin/Rac2/Sp7/RhoL/Spn27A/Wsck	9
GO:0009792	embryo development ending in birth or egg hatching	9/110	169/7861	0.000573339	0.0339814	0.0279242	Cdc7/dia/shn/chn/scb/Sema5c/ena/Rac2/sr	9
GO:0042440	pigment metabolic process	7/110	106/7861	0.00067722	0.0363982	0.0299102	dl/dia/Rac2/Sp7/RhoL/sr/Spn27A	7
GO:0045216	cell-cell junction organization	6/110	77/7861	0.000693175	0.0363982	0.0299102	moody/bark/vari/Mmp1/Rac2/loco	6
GO:0030036	actin cytoskeleton organization	12/110	291/7861	0.000723469	0.0363982	0.0299102	moody/Fim/Myo31DF/dia/ena/cpa/Vrp1/Rac2/Pak3/RhoGAP92B/bond/loco	12
GO:0016477	cell migration	12/110	292/7861	0.000745712	0.0363982	0.0299102	ex/jing/scb/Sema5c/ena/ple/Rac2/Diap1/RhoL/sr/chb/spin	12
GO:0035011	melanotic encapsulation of foreign target	4/110	30/7861	0.000751446	0.0363982	0.0299102	dia/Rac2/RhoL/Spn27A	4
GO:0003002	regionalization	15/110	424/7861	0.000777977	0.0363982	0.0299102	B-H2/ft/dl/jing/shn/ena/sty/corto/Past1/loco/cnc/Syx1A/cwo/Spn27A/MFS14	15
GO:0032879	regulation of localization	16/110	470/7861	0.000779455	0.0363982	0.0299102	papi/ft/scb/Sema5c/ena/NKAIN/ple/Rac2/bmm/Diap1/RhoGAP92B/cnc/Syx1A/Atf3/krz/qvr	16
GO:0097435	supramolecular fiber organization	11/110	254/7861	0.000812883	0.0368427	0.0302755	Fim/Myo31DF/dia/ena/TBCB/cpa/Vrp1/Rac2/Pak3/RhoGAP92B/chb	11
GO:0031175	neuron projection development	15/110	431/7861	0.000920223	0.0405161	0.0332941	Kr-h1/jing/Wnt2/shn/CG6701/chn/scb/Sema5c/ena/Mmp1/Rac2/comm2/cnc/chb/cwo	15
GO:0034330	cell junction organization	13/110	344/7861	0.000977167	0.0408601	0.0335768	moody/CrebB/bark/vari/scb/ena/Mmp1/Pdk1/Rac2/Pak3/RhoGAP92B/loco/spin	13
GO:0007517	muscle organ development	6/110	83/7861	0.00103127	0.0408601	0.0335768	rst/Wnt2/Vrp1/Rac2/sr/lmd	6
GO:0034329	cell junction assembly	10/110	222/7861	0.00104803	0.0408601	0.0335768	moody/bark/vari/scb/ena/Pdk1/Pak3/RhoGAP92B/loco/spin	10
GO:0006955	immune response	11/110	262/7861	0.00104857	0.0408601	0.0335768	Tep2/dl/dia/Swim/akirin/Rac2/Sp7/RhoL/Atf3/Spn27A/Wsck	11
GO:0030029	actin filament-based process	12/110	304/7861	0.00106061	0.0408601	0.0335768	moody/Fim/Myo31DF/dia/ena/cpa/Vrp1/Rac2/Pak3/RhoGAP92B/bond/loco	12
GO:0006952	defense response	13/110	352/7861	0.00120624	0.0445386	0.0365996	Ets21C/Tep2/dl/dia/Fit1/akirin/Rac2/Sp7/RhoL/loco/Spn27A/krz/Wsck	13
GO:0002376	immune system process	14/110	397/7861	0.0012139	0.0445386	0.0365996	Tep2/dl/dia/Swim/sty/DnaJ-1/akirin/Rac2/Sp7/RhoL/Atf3/chb/Spn27A/Wsck	14
GO:0048589	developmental growth	13/110	354/7861	0.00127006	0.0454877	0.0373794	ex/ft/vari/jing/Wnt2/scb/Sema5c/ena/Mmp1/Pdk1/Rac2/RhoGAP92B/spin	13
GO:0045944	positive regulation of transcription by RNA polymerase II	11/110	269/7861	0.0012988	0.0454877	0.0373794	CG3630/CrebB/dl/Hr38/jing/shn/chn/akirin/Eip75B/lmd/cnc	11
GO:0051146	striated muscle cell differentiation	6/110	88/7861	0.00139952	0.0479259	0.0393831	rst/Vrp1/sty/Rac2/Pak3/lmd	6
GO:0010001	glial cell differentiation	4/110	36/7861	0.0015144	0.049653	0.0408023	moody/sty/loco/spin	4
GO:0035159	regulation of tube length, open tracheal system	4/110	36/7861	0.0015144	0.049653	0.0408023	bark/ft/vari/Mmp1	4

## Sheet: Table S8
FlyBase_ID	Symbol
FBgn0051779	Acp24A4
FBgn0000055	Adh
FBgn0000078	Amy-d
FBgn0264896	asRNA:CR44087
FBgn0267472	asRNA:CR45822
FBgn0032337	AstCC
FBgn0002906	Blm
FBgn0039864	CG11550
FBgn0035476	CG12766
FBgn0033301	CG12780
FBgn0033723	CG13155
FBgn0035933	CG13309
FBgn0035845	CG13675
FBgn0031935	CG13793
FBgn0037126	CG14567
FBgn0033683	CG18343
FBgn0039585	CG1894
FBgn0017448	CG2187
FBgn0051157	CG31157
FBgn0051664	CG31664
FBgn0051683	CG31683
FBgn0052462	CG32462
FBgn0053346	CG33346
FBgn0085244	CG34215
FBgn0085452	CG34423
FBgn0261356	CG42633
FBgn0262003	CG42821
FBgn0262357	CG43055
FBgn0263320	CG43401
FBgn0034663	CG4363
FBgn0264295	CG43773
FBgn0264897	CG44088
FBgn0033826	CG4734
FBgn0033873	CG6337
FBgn0035673	CG6602
FBgn0039670	CG7567
FBgn0038627	CG7694
FBgn0038115	CG7966
FBgn0035791	CG8539
FBgn0031746	CG9029
FBgn0035189	CG9119
FBgn0034047	cGlr1
FBgn0039805	Cpr100A
FBgn0053318	CR33318
FBgn0267418	CR45771
FBgn0050489	Cyp12d1-p
FBgn0033395	Cyp4p2
FBgn0000473	Cyp6a2
FBgn0013772	Cyp6a8
FBgn0025454	Cyp6g1
FBgn0020493	Dad
FBgn0040653	Dso1
FBgn0034654	eIF3k
FBgn0038914	fit
FBgn0011802	Gem3
FBgn0001112	Gld
FBgn0035666	Jon65Aii
FBgn0010549	l(2)03659
FBgn0023495	Lip3
FBgn0262025	lncRNA:CR42836
FBgn0263612	lncRNA:CR43621
FBgn0264084	lncRNA:CR43753
FBgn0264428	lncRNA:CR43846
FBgn0265076	lncRNA:CR44187
FBgn0265739	lncRNA:CR44546
FBgn0265795	lncRNA:CR44584
FBgn0265899	lncRNA:CR44688
FBgn0266003	lncRNA:CR44777
FBgn0266766	lncRNA:CR45231
FBgn0266957	lncRNA:CR45408
FBgn0267643	lncRNA:CR45981
FBgn0267710	lncRNA:CR46043
FBgn0267732	lncRNA:CR46063
FBgn0278598	lncRNA:CR46268
FBgn0004427	LysD
FBgn0004428	LysE
FBgn0004429	LysP
FBgn0000063	Mps1
FBgn0261380	mRpL37
FBgn0053300	Muc30E
FBgn0002924	ncd
FBgn0034470	Obp56d
FBgn0003082	phr
FBgn0002905	PolQ
FBgn0083049	snoRNA:Psi18S-1377c
FBgn0083048	snoRNA:Psi18S-1377d
FBgn0052203	Spn75F
FBgn0053926	Srg3
FBgn0036945	Ssk
FBgn0044810	TotX
FBgn0038082	Ugt37A2
FBgn0034225	veil
